# Supplementary material for: 4-(4-Meth­oxy­phen­yl)-2-methyl­but-3-yn-2-ol
Source: Acta Crystallogr Sect E Struct Rep Online. 2010 Jun 30;66(Pt 7):o1866. doi: 10.1107/S1600536810024529 (PMC3006825; doi:10.1107/S1600536810024529)
Supplement: Supplementary file 1 [file e-66-o1866-sup1.cif]

##############################################################################
###                                                                        ###
###        Electronic paper (Acta Crystallographica Section E)             ###
###                                                                        ###
##############################################################################
#                                                                            #
# This CIF contains the data in a paper accepted for publication in Acta     #
# Crystallographica Section E. It conforms to the requirements of Notes      #
# for Authors for Section E, and has been peer reviewed under the auspices   #
# of the IUCr Commission on Journals.                                        #
#                                                                            #
# Full details of the Crystallographic Information File format               #
# are given in the paper "The Crystallographic Information File (CIF):       #
# a New Standard Archive File for Crystallography" by S. R. Hall, F. H.      #
# Allen and I. D. Brown [Acta Cryst. (1991), A47, 655-685].                  #
#                                                                            #
# The current version of the core CIF dictionary is obtainable from          #
# ftp://ftp.iucr.org/pub/cif_core.dic. The current version number is 2.4.    #
#                                                                            #
# Software is freely available for graphical display of the structure(s) in  #
# this CIF.  For information consult the CIF home page http://www.iucr.org/  #
# cif/home.html                                                              #
#                                                                            #
# This file may be used for bona fide research purposes within the           #
# scientific community so long as proper attribution is given to the journal # 
# article from which it was obtained.                                        #
#                                                                            #
##############################################################################
                                             
data_I
_audit_creation_method     SHELXL-97
_chemical_name_systematic
;
4-(4-Methoxyphenyl)-2-methylbut-3-yn-2-ol
;
_chemical_name_common     ?
_chemical_formula_moiety     'C12 H14 O2'
_chemical_formula_sum     'C12 H14 O2'
_chemical_formula_iupac     'C12 H14 O2'
_chemical_formula_weight     190.23
_chemical_melting_point     326
_symmetry_cell_setting     orthorhombic
_symmetry_space_group_name_H-M     'P b c a'
_symmetry_space_group_name_Hall     '-P 2ac 2ab'
loop_
    _symmetry_equiv_pos_as_xyz
    'x, y, z'
    '-x+1/2, -y, z+1/2'
    '-x, y+1/2, -z+1/2'
    'x+1/2, -y+1/2, -z'
    '-x, -y, -z'
    'x-1/2, y, -z-1/2'
    'x, -y-1/2, z-1/2'
    '-x-1/2, y-1/2, z'
_cell_length_a     16.0390(13)
_cell_length_b     5.8399(5)
_cell_length_c     22.5298(19)
_cell_angle_alpha     90.00
_cell_angle_beta     90.00
_cell_angle_gamma     90.00
_cell_volume     2110.3(3)
_cell_formula_units_Z     8
_cell_measurement_reflns_used     9596
_cell_measurement_theta_min     2.54
_cell_measurement_theta_max     35.72
_cell_measurement_temperature     153(2)
_exptl_crystal_description     piece
_exptl_crystal_colour     colourless
_exptl_crystal_size_max     0.60
_exptl_crystal_size_mid     0.28
_exptl_crystal_size_min     0.24
_exptl_crystal_density_diffrn     1.198
_exptl_crystal_density_meas     ?
_exptl_crystal_density_method     'not measured'
_exptl_crystal_F_000     816
_exptl_absorpt_coefficient_mu     0.080
_exptl_absorpt_correction_type     multi-scan
_exptl_absorpt_process_details     '(SADABS; Bruker, 2007)'
_exptl_absorpt_correction_T_min     0.9279
_exptl_absorpt_correction_T_max     0.9810
_exptl_special_details
;
;
_diffrn_ambient_temperature     153(2)
_diffrn_radiation_type     MoK\a
_diffrn_radiation_wavelength     0.71073
_diffrn_radiation_source     'fine-focus sealed tube'
_diffrn_radiation_monochromator     graphite
_diffrn_measurement_device_type     'Bruker Kappa APEXII CCD'
_diffrn_measurement_method     '\f and \w scans'
_diffrn_detector_area_resol_mean     ?
_diffrn_reflns_number     39990
_diffrn_reflns_av_R_equivalents     0.0253
_diffrn_reflns_av_sigmaI/netI     0.0098
_diffrn_reflns_theta_min     2.21
_diffrn_reflns_theta_max     25.49
_diffrn_reflns_theta_full     25.49
_diffrn_measured_fraction_theta_max     0.998
_diffrn_measured_fraction_theta_full     0.998
_diffrn_reflns_limit_h_min     -19
_diffrn_reflns_limit_h_max     19
_diffrn_reflns_limit_k_min     -7
_diffrn_reflns_limit_k_max     7
_diffrn_reflns_limit_l_min     -27
_diffrn_reflns_limit_l_max     27
_diffrn_standards_number     0
_diffrn_standards_interval_count     ?
_diffrn_standards_interval_time     ?
_diffrn_standards_decay_%     ?
_refine_special_details
;
Refinement of <i>F</i>^2^ against ALL reflections. The weighted <i>R</i>-factor
<i>wR</i> and goodness of fit <i>S</i> are based on <i>F</i>^2^, conventional
<i>R</i>-factors <i>R</i> are based on <i>F</i>, with <i>F</i> set to zero for
negative <i>F</i>^2^. The threshold expression of <i>F</i>^2^ >
\s(<i>F</i>^2^) is used only for calculating <i>R</i>-factors(gt) <i>etc</i>.
and is not relevant to the choice of reflections for refinement.
<i>R</i>-factors based on <i>F</i>^2^ are statistically about twice as large
as those based on <i>F</i>, and <i>R</i>- factors based on ALL data will be
even larger.
;
_reflns_number_total     1956
_reflns_number_gt     1662
_reflns_threshold_expression     I>2\s(I)
_refine_ls_structure_factor_coef     Fsqd
_refine_ls_matrix_type     full
_refine_ls_R_factor_all     0.0464
_refine_ls_R_factor_gt     0.0374
_refine_ls_wR_factor_gt     0.1043
_refine_ls_wR_factor_ref     0.1135
_refine_ls_goodness_of_fit_ref     1.098
_refine_ls_restrained_S_all     1.098
_refine_ls_number_reflns     1956
_refine_ls_number_parameters     131
_refine_ls_number_restraints     0
_refine_ls_hydrogen_treatment     constr
_refine_ls_weighting_scheme     calc
_refine_ls_weighting_details
         'calc w=1/[\s^2^(Fo^2^)+(0.0611P)^2^+0.5536P] where P=(Fo^2^+2Fc^2^)/3'
_atom_sites_solution_hydrogens     geom
_atom_sites_solution_primary     direct
_atom_sites_solution_secondary     difmap
_refine_ls_shift/su_max     ?
_refine_ls_shift/su_max_lt     0.001
_refine_ls_shift/su_mean     0.000
_refine_diff_density_max     0.226
_refine_diff_density_min     -0.206
_refine_ls_extinction_method     none
_refine_ls_extinction_coef     ?
loop_
    _atom_type_symbol
    _atom_type_description
    _atom_type_scat_dispersion_real
    _atom_type_scat_dispersion_imag
    _atom_type_scat_source
    'C' 'C' 0.0033 0.0016
                         'International Tables Vol C Tables 4.2.6.8 and 6.1.1.4'
    'H' 'H' 0.0000 0.0000
                         'International Tables Vol C Tables 4.2.6.8 and 6.1.1.4'
    'O' 'O' 0.0106 0.0060
                         'International Tables Vol C Tables 4.2.6.8 and 6.1.1.4'
_computing_data_collection     'APEX2 (Bruker, 2007)'
_computing_cell_refinement     'SAINT (Bruker, 2007)'
_computing_data_reduction     'SAINT (Bruker, 2007)'
_computing_structure_solution     'SHELXS97 (Sheldrick, 2008)'
_computing_structure_refinement     'SHELXL97 (Sheldrick, 2008)'
_computing_molecular_graphics
                        'SHELXTL (Sheldrick, 2008) and ORTEP-3 (Farrugia, 1997)'
_computing_publication_material
                             'SHELXTL (Sheldrick, 2008) and PLATON (Spek, 2009)'
loop_
    _atom_site_type_symbol
    _atom_site_label
    _atom_site_fract_x
    _atom_site_fract_y
    _atom_site_fract_z
    _atom_site_U_iso_or_equiv
    _atom_site_adp_type
    _atom_site_calc_flag
    _atom_site_refinement_flags
    _atom_site_occupancy
    _atom_site_disorder_assembly
    _atom_site_disorder_group
    O O1 0.37704(6) 0.71897(17) 0.22519(4) 0.0376(3) Uani d . 1 . .
    O O2 0.28653(6) 0.0689(2) 0.57437(5) 0.0557(4) Uani d . 1 . .
    H H1 0.2669 0.2022 0.5734 0.084 Uiso calc R 1 . .
    C C1 0.37656(7) 0.4050(2) 0.39090(5) 0.0278(3) Uani d . 1 . .
    C C2 0.42516(8) 0.3244(2) 0.34371(5) 0.0336(3) Uani d . 1 . .
    H H2 0.4587 0.1918 0.3490 0.040 Uiso calc R 1 . .
    C C3 0.42501(8) 0.4349(2) 0.28967(5) 0.0343(3) Uani d . 1 . .
    H H3 0.4587 0.3790 0.2582 0.041 Uiso calc R 1 . .
    C C4 0.37571(7) 0.6277(2) 0.28114(5) 0.0282(3) Uani d . 1 . .
    C C5 0.32853(8) 0.7139(2) 0.32768(5) 0.0311(3) Uani d . 1 . .
    H H5 0.2958 0.8480 0.3224 0.037 Uiso calc R 1 . .
    C C6 0.32961(7) 0.6019(2) 0.38213(5) 0.0310(3) Uani d . 1 . .
    H H6 0.2975 0.6614 0.4140 0.037 Uiso calc R 1 . .
    C C7 0.32340(10) 0.9090(3) 0.21383(6) 0.0427(4) Uani d . 1 . .
    H H7A 0.2656 0.8654 0.2224 0.064 Uiso calc R 1 . .
    H H7B 0.3283 0.9541 0.1721 0.064 Uiso calc R 1 . .
    H H7C 0.3395 1.0378 0.2393 0.064 Uiso calc R 1 . .
    C C8 0.37456(7) 0.2863(2) 0.44679(5) 0.0310(3) Uani d . 1 . .
    C C9 0.37190(7) 0.1876(2) 0.49347(5) 0.0317(3) Uani d . 1 . .
    C C10 0.37033(7) 0.0710(2) 0.55174(5) 0.0313(3) Uani d . 1 . .
    C C11 0.39535(9) -0.1775(2) 0.54539(6) 0.0374(3) Uani d . 1 . .
    H H11A 0.3914 -0.2535 0.5841 0.056 Uiso calc R 1 . .
    H H11B 0.4528 -0.1867 0.5309 0.056 Uiso calc R 1 . .
    H H11C 0.3580 -0.2534 0.5171 0.056 Uiso calc R 1 . .
    C C12 0.42831(10) 0.1924(2) 0.59512(6) 0.0410(3) Uani d . 1 . .
    H H12A 0.4124 0.3540 0.5981 0.061 Uiso calc R 1 . .
    H H12B 0.4859 0.1809 0.5809 0.061 Uiso calc R 1 . .
    H H12C 0.4239 0.1202 0.6343 0.061 Uiso calc R 1 . .
loop_
    _atom_site_aniso_label
    _atom_site_aniso_U_11
    _atom_site_aniso_U_22
    _atom_site_aniso_U_33
    _atom_site_aniso_U_12
    _atom_site_aniso_U_13
    _atom_site_aniso_U_23
    O1 0.0414(5) 0.0451(6) 0.0264(5) 0.0022(4) 0.0057(4) 0.0083(4)
    O2 0.0300(5) 0.0844(9) 0.0528(6) 0.0158(5) 0.0129(4) 0.0270(6)
    C1 0.0240(6) 0.0340(6) 0.0255(6) -0.0028(4) -0.0030(4) 0.0019(5)
    C2 0.0319(6) 0.0356(7) 0.0332(7) 0.0071(5) -0.0018(5) 0.0000(5)
    C3 0.0312(6) 0.0435(7) 0.0281(6) 0.0046(5) 0.0047(5) -0.0021(5)
    C4 0.0271(6) 0.0332(6) 0.0245(6) -0.0059(5) 0.0000(4) 0.0022(5)
    C5 0.0330(6) 0.0309(6) 0.0294(6) 0.0041(5) 0.0009(5) 0.0016(5)
    C6 0.0293(6) 0.0378(7) 0.0257(6) 0.0030(5) 0.0028(4) -0.0003(5)
    C7 0.0548(9) 0.0405(8) 0.0328(7) 0.0018(6) 0.0000(6) 0.0120(6)
    C8 0.0260(6) 0.0366(7) 0.0304(6) 0.0016(5) -0.0022(4) 0.0019(5)
    C9 0.0261(6) 0.0381(7) 0.0308(7) 0.0049(5) -0.0013(4) 0.0039(5)
    C10 0.0240(6) 0.0399(7) 0.0298(6) 0.0050(5) 0.0037(4) 0.0078(5)
    C11 0.0412(7) 0.0330(7) 0.0379(7) -0.0044(5) 0.0004(5) 0.0048(5)
    C12 0.0576(9) 0.0336(7) 0.0317(7) 0.0058(6) -0.0048(6) 0.0012(5)
_geom_special_details
;
All e.s.d.'s (except the e.s.d. in the dihedral angle between two l.s. planes)
are estimated using the full covariance matrix. The cell e.s.d.'s are taken
into account individually in the estimation of e.s.d.'s in distances, angles
and torsion angles; correlations between e.s.d.'s in cell parameters are only
used when they are defined by crystal symmetry. An approximate (isotropic)
treatment of cell e.s.d.'s is used for estimating e.s.d.'s involving l.s.
planes.
;
loop_
    _geom_bond_atom_site_label_1
    _geom_bond_atom_site_label_2
    _geom_bond_site_symmetry_2
    _geom_bond_distance
    _geom_bond_publ_flag
    O1 C4 . 1.3687(14) ?
    O1 C7 . 1.4271(17) ?
    O2 C10 . 1.4376(14) ?
    O2 H1 . 0.8400 ?
    C1 C6 . 1.3885(18) ?
    C1 C2 . 1.3998(17) ?
    C1 C8 . 1.4379(17) ?
    C2 C3 . 1.3778(17) ?
    C2 H2 . 0.9500 ?
    C3 C4 . 1.3895(18) ?
    C3 H3 . 0.9500 ?
    C4 C5 . 1.3875(17) ?
    C5 C6 . 1.3902(17) ?
    C5 H5 . 0.9500 ?
    C6 H6 . 0.9500 ?
    C7 H7A . 0.9800 ?
    C7 H7B . 0.9800 ?
    C7 H7C . 0.9800 ?
    C8 C9 . 1.2000(18) ?
    C9 C10 . 1.4791(16) ?
    C10 C11 . 1.5125(18) ?
    C10 C12 . 1.5239(19) ?
    C11 H11A . 0.9800 ?
    C11 H11B . 0.9800 ?
    C11 H11C . 0.9800 ?
    C12 H12A . 0.9800 ?
    C12 H12B . 0.9800 ?
    C12 H12C . 0.9800 ?
loop_
    _geom_angle_atom_site_label_1
    _geom_angle_atom_site_label_2
    _geom_angle_atom_site_label_3
    _geom_angle_site_symmetry_1
    _geom_angle_site_symmetry_3
    _geom_angle
    _geom_angle_publ_flag
    C4 O1 C7 . . 117.28(10) ?
    C10 O2 H1 . . 109.5 ?
    C6 C1 C2 . . 118.19(11) ?
    C6 C1 C8 . . 120.78(10) ?
    C2 C1 C8 . . 121.03(11) ?
    C3 C2 C1 . . 120.84(11) ?
    C3 C2 H2 . . 119.6 ?
    C1 C2 H2 . . 119.6 ?
    C2 C3 C4 . . 120.18(11) ?
    C2 C3 H3 . . 119.9 ?
    C4 C3 H3 . . 119.9 ?
    O1 C4 C5 . . 124.29(11) ?
    O1 C4 C3 . . 115.72(10) ?
    C5 C4 C3 . . 119.99(11) ?
    C4 C5 C6 . . 119.30(11) ?
    C4 C5 H5 . . 120.4 ?
    C6 C5 H5 . . 120.4 ?
    C1 C6 C5 . . 121.46(11) ?
    C1 C6 H6 . . 119.3 ?
    C5 C6 H6 . . 119.3 ?
    O1 C7 H7A . . 109.5 ?
    O1 C7 H7B . . 109.5 ?
    H7A C7 H7B . . 109.5 ?
    O1 C7 H7C . . 109.5 ?
    H7A C7 H7C . . 109.5 ?
    H7B C7 H7C . . 109.5 ?
    C9 C8 C1 . . 179.24(12) ?
    C8 C9 C10 . . 178.32(13) ?
    O2 C10 C9 . . 109.54(10) ?
    O2 C10 C11 . . 105.87(11) ?
    C9 C10 C11 . . 110.70(10) ?
    O2 C10 C12 . . 110.31(11) ?
    C9 C10 C12 . . 110.16(10) ?
    C11 C10 C12 . . 110.18(10) ?
    C10 C11 H11A . . 109.5 ?
    C10 C11 H11B . . 109.5 ?
    H11A C11 H11B . . 109.5 ?
    C10 C11 H11C . . 109.5 ?
    H11A C11 H11C . . 109.5 ?
    H11B C11 H11C . . 109.5 ?
    C10 C12 H12A . . 109.5 ?
    C10 C12 H12B . . 109.5 ?
    H12A C12 H12B . . 109.5 ?
    C10 C12 H12C . . 109.5 ?
    H12A C12 H12C . . 109.5 ?
    H12B C12 H12C . . 109.5 ?
loop_
    _geom_torsion_atom_site_label_1
    _geom_torsion_atom_site_label_2
    _geom_torsion_atom_site_label_3
    _geom_torsion_atom_site_label_4
    _geom_torsion_site_symmetry_1
    _geom_torsion_site_symmetry_2
    _geom_torsion_site_symmetry_3
    _geom_torsion_site_symmetry_4
    _geom_torsion
    _geom_torsion_publ_flag
    C6 C1 C2 C3 . . . . -1.33(18) ?
    C8 C1 C2 C3 . . . . 178.08(11) ?
    C1 C2 C3 C4 . . . . -0.57(19) ?
    C7 O1 C4 C5 . . . . -2.84(18) ?
    C7 O1 C4 C3 . . . . 176.38(11) ?
    C2 C3 C4 O1 . . . . -177.19(11) ?
    C2 C3 C4 C5 . . . . 2.07(18) ?
    O1 C4 C5 C6 . . . . 177.57(11) ?
    C3 C4 C5 C6 . . . . -1.62(18) ?
    C2 C1 C6 C5 . . . . 1.78(17) ?
    C8 C1 C6 C5 . . . . -177.63(11) ?
    C4 C5 C6 C1 . . . . -0.33(18) ?
loop_
    _geom_hbond_atom_site_label_D
    _geom_hbond_atom_site_label_H
    _geom_hbond_atom_site_label_A
    _geom_hbond_site_symmetry_A
    _geom_hbond_distance_DH
    _geom_hbond_distance_HA
    _geom_hbond_distance_DA
    _geom_hbond_angle_DHA
    O2 H1 O2 8_665 0.84 2.31 3.1463(7) 178.0
    C5 H5 Cg1 8_665 0.95 2.96 3.7452(12) 141.4
    C11 H11B \p2 5_656 0.98 2.80 3.7443(14) 160.8
_iucr_refine_instructions_details
;
TITL orthorhomb_Pbca in Pbca
CELL  0.71073  16.0390   5.8399  22.5298   90.000   90.000   90.000
ZERR     8.00   0.0013   0.0005   0.0019    0.000    0.000    0.000
LATT   1
SYMM  1/2 - X, - Y, 1/2 + Z
SYMM  - X, 1/2 + Y, 1/2 - Z
SYMM  1/2 + X, 1/2 - Y, - Z
SFAC  C    H    O
UNIT  96   112  16
MERG   2
OMIT     0.00  51.00
OMIT     2   1   0
OMIT     0   0   2
OMIT     4   3   0
OMIT     2   1  11
FMAP   2
PLAN   20
SIZE     0.24   0.28   0.60
ACTA
BOND
BOND   $H
CONF
EQIV $1 1-x, -y, 1-z
EQIV $2 1/2-x, 1/2+y, z
HTAB O2 O2_$2
MPLA O1 C1 C2 C3 C4 C5 C6 C8 C9 C10
MPLA C4 O1 C7
MPLA O1 C1 C2 C3 C4 C5 C6 C8 C9 C10
MPLA C9 C10 C11
MPLA O1 C1 C2 C3 C4 C5 C6 C8 C9 C10
MPLA C9 C10 C12
MPLA O1 C1 C2 C3 C4 C5 C6 C8 C9 C10
MPLA C9 C10 O2
MPLA O1 C1 C2 C3 C4 C5 C6 C8 C9 C10
L.S.  10
TEMP  -120.00
WGHT    0.061100    0.553600
FVAR       0.39300
MOLE    1
O1    3    0.377044    0.718966    0.225190    11.00000    0.04135    0.04513 =
         0.02639    0.00829    0.00566    0.00225
O2    3    0.286525    0.068917    0.574366    11.00000    0.02996    0.08443 =
         0.05280    0.02697    0.01286    0.01580
AFIX 147
H1    2    0.266903    0.202225    0.573401    11.00000   -1.50000
AFIX   0
C1    1    0.376560    0.405004    0.390897    11.00000    0.02397    0.03403 =
         0.02548    0.00194   -0.00295   -0.00276
C2    1    0.425161    0.324399    0.343706    11.00000    0.03187    0.03558 =
         0.03321    0.00004   -0.00183    0.00706
AFIX  43
H2    2    0.458677    0.191842    0.349008    11.00000   -1.20000
AFIX   0
C3    1    0.425009    0.434858    0.289669    11.00000    0.03124    0.04352 =
         0.02815   -0.00213    0.00468    0.00462
AFIX  43
H3    2    0.458699    0.379005    0.258154    11.00000   -1.20000
AFIX   0
C4    1    0.375712    0.627729    0.281143    11.00000    0.02708    0.03318 =
         0.02448    0.00220    0.00003   -0.00588
C5    1    0.328525    0.713872    0.327682    11.00000    0.03297    0.03094 =
         0.02938    0.00155    0.00092    0.00408
AFIX  43
H5    2    0.295821    0.847960    0.322396    11.00000   -1.20000
AFIX   0
C6    1    0.329613    0.601882    0.382125    11.00000    0.02935    0.03784 =
         0.02572   -0.00034    0.00277    0.00304
AFIX  43
H6    2    0.297524    0.661373    0.414037    11.00000   -1.20000
AFIX   0
C7    1    0.323403    0.908953    0.213834    11.00000    0.05479    0.04053 =
         0.03276    0.01196    0.00003    0.00184
AFIX 137
H7A   2    0.265621    0.865430    0.222361    11.00000   -1.50000
H7B   2    0.328273    0.954133    0.172086    11.00000   -1.50000
H7C   2    0.339480    1.037759    0.239258    11.00000   -1.50000
AFIX   0
C8    1    0.374557    0.286303    0.446793    11.00000    0.02600    0.03662 =
         0.03043    0.00191   -0.00225    0.00158
C9    1    0.371901    0.187616    0.493471    11.00000    0.02615    0.03812 =
         0.03078    0.00386   -0.00130    0.00487
C10   1    0.370332    0.070987    0.551739    11.00000    0.02403    0.03989 =
         0.02985    0.00776    0.00374    0.00498
C11   1    0.395345   -0.177535    0.545394    11.00000    0.04121    0.03298 =
         0.03786    0.00479    0.00042   -0.00443
AFIX 137
H11A  2    0.391370   -0.253545    0.584070    11.00000   -1.50000
H11B  2    0.452847   -0.186659    0.530877    11.00000   -1.50000
H11C  2    0.358025   -0.253422    0.517123    11.00000   -1.50000
AFIX   0
C12   1    0.428311    0.192356    0.595119    11.00000    0.05758    0.03361 =
         0.03170    0.00118   -0.00479    0.00578
AFIX 137
H12A  2    0.412417    0.353978    0.598112    11.00000   -1.50000
H12B  2    0.485892    0.180917    0.580874    11.00000   -1.50000
H12C  2    0.423909    0.120223    0.634269    11.00000   -1.50000
HKLF    4
REM  orthorhomb_Pbca in Pbca
REM R1 =  0.0374 for   1662 Fo > 4sig(Fo)  and  0.0464 for all   1956 data
REM    131 parameters refined using      0 restraints
END
WGHT      0.0611      0.5537
REM Highest difference peak  0.226,  deepest hole -0.206,  1-sigma level  0.044
Q1    1   0.2759 -0.1102  0.5581  11.00000  0.05    0.23
Q2    1   0.3005  0.2492  0.5925  11.00000  0.05    0.18
Q3    1   0.2580  0.7966  0.3170  11.00000  0.05    0.15
Q4    1   0.4167  0.4002  0.3754  11.00000  0.05    0.14
Q5    1   0.3830 -0.0490  0.5487  11.00000  0.05    0.13
Q6    1   0.4428  0.4270  0.3230  11.00000  0.05    0.13
Q7    1   0.2654  0.6009  0.4012  11.00000  0.05    0.13
Q8    1   0.3333  0.6482  0.3003  11.00000  0.05    0.12
Q9    1   0.3411  0.2590  0.4755  11.00000  0.05    0.12
Q10   1   0.2370 -0.0715  0.5892  11.00000  0.05    0.12
Q11   1   0.3099  0.6105  0.3473  11.00000  0.05    0.12
Q12   1   0.3815  0.3267  0.3593  11.00000  0.05    0.12
Q13   1   0.4697  0.2960  0.5816  11.00000  0.05    0.11
Q14   1   0.4958  0.6031  0.2531  11.00000  0.05    0.11
Q15   1   0.2907  0.8414  0.1579  11.00000  0.05    0.11
Q16   1   0.4206  0.5686  0.2932  11.00000  0.05    0.11
Q17   1   0.4002  0.1422  0.5680  11.00000  0.05    0.11
Q18   1   0.3332  0.4464  0.3784  11.00000  0.05    0.10
Q19   1   0.3456  0.6907  0.3589  11.00000  0.05    0.10
Q20   1   0.4918  0.2717  0.3500  11.00000  0.05    0.10
;
data_global
_journal_date_recd_electronic     2010-06-22
_journal_date_accepted     2010-06-23
_journal_name_full     'Acta Crystallographica, Section E'
_journal_year     2010
_journal_volume     66
_journal_issue      7
_journal_page_first     o1866
_journal_page_last     o1866
_journal_paper_category     QO
_journal_coeditor_code     SJ5028
_publ_contact_author_name     'Prof. Dr. Edwin Weber'
_publ_contact_author_address
;
Institut f\"ur Organische Chemie
TU Bergakademie Freiberg
Leipziger Str. 29
D-09596 Freiberg/Sachsen
Germany
;
_publ_contact_author_email     edwin.weber@chemie.tu-freiberg.de
_publ_contact_author_fax     '49(03731) 393170'
_publ_contact_author_phone     '49(03731) 392386'
_publ_section_title
;
4-(4-Methoxyphenyl)-2-methylbut-3-yn-2-ol
;
loop_
    _publ_author_name
    _publ_author_footnote
    _publ_author_address
    'Ei\&smann, Frank' .
;
Institut f\"ur Organische Chemie
TU Bergakademie Freiberg
Leipziger Str. 29
D-09596 Freiberg/Sachsen
Germany
;
    'Kafurke, Uwe'
;
Current address:
Friedrich-Alexander-Universit\"at Erlangen-N\"urnberg,
Emil-Fischer-Center,
Lehrstuhl f\"ur Pharmazeutische Chemie
Schuhstr. 19,
D-91052 Erlangen,
Germany
;
;
Institut f\"ur Organische Chemie
TU Bergakademie Freiberg
Leipziger Str. 29
D-09596 Freiberg/Sachsen
Germany
;
    'Weber, Edwin' .
;
Institut f\"ur Organische Chemie
TU Bergakademie Freiberg
Leipziger Str. 29
D-09596 Freiberg/Sachsen
Germany
;
