# Supplementary material for: 4-(4-Meth­oxy­phen­yl)-2-methyl­but-3-yn-2-ol
Source: Acta Crystallogr Sect E Struct Rep Online. 2010 Jun 30;66(Pt 7):o1866. doi: 10.1107/S1600536810024529 (PMC3006825; doi:10.1107/S1600536810024529)
Supplement: Supplementary file 2 [file e-66-o1866-Isup2.hkl]

#
# h,k,l, Fc-squared, Fo-squared, sigma(Fo-squared) and status flag
#
data_I
_shelx_title ' orthorhomb_Pbca in Pbca'
_shelx_refln_list_code          4
_shelx_F_calc_maximum      296.43
_exptl_crystal_F_000       816.00
_reflns_d_resolution_high  0.8256
 
loop_
 _symmetry_equiv_pos_as_xyz
 'x, y, z'
 '-x+1/2, -y, z+1/2'
 '-x, y+1/2, -z+1/2'
 'x+1/2, -y+1/2, -z'
 '-x, -y, -z'
 'x-1/2, y, -z-1/2'
 'x, -y-1/2, z-1/2'
 '-x-1/2, y-1/2, z'
 
_cell_length_a    16.0390
_cell_length_b     5.8399
_cell_length_c    22.5298
_cell_angle_alpha  90.000
_cell_angle_beta   90.000
_cell_angle_gamma  90.000
 
_shelx_F_squared_multiplier     1.000
 
loop_
 _refln_index_h
 _refln_index_k
 _refln_index_l
 _refln_F_squared_calc
 _refln_F_squared_meas
 _refln_F_squared_sigma
 _refln_observed_status
   2   0   0     1674.08     1740.22     49.59 o
   4   0   0    87868.73    64742.11   1625.75 o
   6   0   0      525.49      575.61      5.06 o
   8   0   0     1564.96     1944.87     16.08 o
  10   0   0      260.95      275.64      3.27 o
  12   0   0     1897.88     1965.09     20.87 o
  14   0   0      135.39      136.02      4.86 o
  16   0   0     1862.27     1954.86     26.36 o
  18   0   0       79.20      101.85      5.07 o
   4   1   0    12975.71    12098.31     72.03 o
   6   1   0      730.89      584.54      3.56 o
   8   1   0     1255.23     1308.57      7.99 o
  10   1   0      142.88      155.94      1.69 o
  12   1   0     1562.53     1506.32     10.57 o
  14   1   0      272.09      276.37      3.23 o
  16   1   0     1378.46     1431.67     13.59 o
  18   1   0      121.55      118.65      4.17 o
   0   2   0     9456.11     9691.14    108.73 o
   2   2   0     1793.60     1861.59     12.35 o
   4   2   0     6434.22     7167.63     46.47 o
   6   2   0      278.98      253.03      1.86 o
   8   2   0     1034.43     1058.78      6.76 o
  10   2   0        0.07        0.00      0.47 o
  12   2   0       52.89       49.89      1.26 o
  14   2   0      126.20      117.19      2.24 o
  16   2   0      221.40      223.57      3.44 o
  18   2   0        1.14        0.00      1.64 o
   2   3   0     1178.09     1255.66      9.08 o
   6   3   0      132.03      158.93      1.58 o
   8   3   0      631.32      609.48      4.30 o
  10   3   0      702.93      653.05      4.86 o
  12   3   0       72.46       75.55      1.47 o
  14   3   0       64.73       72.33      1.79 o
  16   3   0      116.56      102.08      2.40 o
   0   4   0      638.42      772.39      8.65 o
   2   4   0       23.58       28.54      0.76 o
   4   4   0       48.99       57.74      0.96 o
   6   4   0        8.27        4.22      0.57 o
   8   4   0       28.54       29.17      0.82 o
  10   4   0       25.46       22.88      0.92 o
  12   4   0        2.59        0.00      0.86 o
  14   4   0        5.95        0.95      1.09 o
  16   4   0       27.28       28.62      1.72 o
   2   5   0       98.37       88.49      1.40 o
   4   5   0        0.66        3.07      0.57 o
   6   5   0       62.27       44.34      1.24 o
   8   5   0       78.87       67.64      1.58 o
  10   5   0      281.54      259.89      3.42 o
  12   5   0        4.06        5.07      1.05 o
   0   6   0      140.99      166.13      3.38 o
   2   6   0      170.21      192.20      2.73 o
   4   6   0       45.05       31.39      1.08 o
   6   6   0      270.98      267.54      3.88 o
   8   6   0        5.78        2.21      1.15 o
  10   6   0        3.07        1.24      1.14 o
   2   7   0      150.16      147.61      3.51 o
   1   1   1      125.61      112.14      0.63 o
   2   1   1    14457.49    13870.85     60.02 o
   3   1   1       11.69       15.51      0.23 o
   4   1   1     2326.94     2239.61      9.26 o
   5   1   1       51.00       48.75      0.53 o
   6   1   1      568.26      595.05      2.69 o
   7   1   1      447.53      427.39      2.03 o
   8   1   1      741.28      768.84      3.39 o
   9   1   1     1507.41     1593.17      6.95 o
  10   1   1      226.24      215.70      1.50 o
  11   1   1      609.41      600.09      3.25 o
  12   1   1      154.52      143.76      1.32 o
  13   1   1        1.14        1.08      0.56 o
  14   1   1      132.86      126.32      1.48 o
  15   1   1       81.26       81.81      1.45 o
  16   1   1       67.53       72.11      1.54 o
  17   1   1      117.60      125.81      2.25 o
  18   1   1      206.53      210.80      3.75 o
  19   1   1       19.67       30.51      1.99 o
   0   2   1     2266.88     2131.18     16.98 o
   1   2   1     2852.06     2734.86     14.83 o
   2   2   1      155.98      186.17      1.53 o
   3   2   1     1682.34     1676.87      7.71 o
   4   2   1      635.30      614.64      2.95 o
   5   2   1      304.82      363.15      1.92 o
   6   2   1     1283.64     1407.00      6.05 o
   7   2   1     1169.26     1208.32      5.42 o
   8   2   1     1237.79     1192.93      5.19 o
   9   2   1        3.29        2.92      0.36 o
  10   2   1       19.24       25.57      0.52 o
  11   2   1       12.20       14.19      0.47 o
  12   2   1       68.22       66.69      1.00 o
  13   2   1       89.61       80.87      1.26 o
  14   2   1      414.68      405.76      3.14 o
  15   2   1       23.54       23.11      0.96 o
  16   2   1        2.32        0.39      0.79 o
  17   2   1        0.40        0.00      0.88 o
  18   2   1       77.62       73.84      1.87 o
   1   3   1      261.61      275.90      3.66 o
   2   3   1     4234.34     4580.01     24.39 o
   3   3   1      154.66      172.72      1.17 o
   4   3   1       92.65       84.95      0.74 o
   5   3   1      480.87      497.66      2.69 o
   6   3   1      624.58      714.50      3.63 o
   7   3   1        2.76        3.55      0.30 o
   8   3   1        0.02        0.00      0.31 o
   9   3   1       51.23       48.81      0.69 o
  10   3   1        0.01        0.00      0.43 o
  11   3   1        5.29        3.50      0.53 o
  12   3   1        3.21        1.91      0.52 o
  13   3   1       30.53       27.37      0.78 o
  14   3   1       51.14       53.93      1.14 o
  15   3   1        0.17        0.00      0.73 o
  16   3   1        3.25        1.88      0.82 o
  17   3   1        5.14        2.15      0.87 o
   0   4   1     1438.78     1518.16     11.43 o
   1   4   1      369.85      364.81      2.33 o
   2   4   1      196.17      187.54      1.43 o
   3   4   1        0.70        0.22      0.35 o
   4   4   1      434.73      449.36      2.74 o
   5   4   1       34.56       27.69      0.54 o
   6   4   1      131.76      138.41      1.21 o
   7   4   1       84.41       84.79      0.95 o
   8   4   1       83.47       76.04      0.86 o
   9   4   1        7.50        7.90      0.49 o
  10   4   1       12.46       11.45      0.57 o
  11   4   1      150.17      160.22      1.56 o
  12   4   1       81.94       80.76      1.25 o
  13   4   1        0.01        0.00      0.64 o
  14   4   1       20.11       23.62      1.02 o
  15   4   1        3.20        3.54      0.91 o
  16   4   1       20.23       17.87      1.13 o
   1   5   1      233.59      237.63      1.74 o
   2   5   1      127.27      133.88      1.22 o
   3   5   1       26.50       25.34      0.63 o
   4   5   1        1.11        0.79      0.44 o
   5   5   1      136.24      138.05      1.29 o
   6   5   1       15.55        9.99      0.59 o
   7   5   1        4.13        0.02      0.54 o
   8   5   1        0.73        0.00      0.56 o
   9   5   1        0.34        0.00      0.55 o
  10   5   1      153.49      143.70      1.73 o
  11   5   1        5.02       12.15      0.78 o
  12   5   1        1.46        1.73      0.73 o
  13   5   1        4.23        5.77      0.81 o
   0   6   1        9.42       10.18      0.94 o
   1   6   1        2.85        0.85      0.62 o
   2   6   1       40.79       38.67      0.94 o
   3   6   1        1.55        3.20      0.57 o
   4   6   1        1.21        0.00      0.50 o
   5   6   1        5.31        3.54      0.62 o
   6   6   1       95.69       83.14      1.45 o
   7   6   1        5.22        3.35      0.79 o
   8   6   1        0.25        0.51      0.67 o
   9   6   1        1.74        1.35      0.68 o
  10   6   1        1.78        2.39      0.77 o
   1   7   1        0.52        0.44      1.03 o
   2   7   1      110.62      122.44      2.15 o
   1   0   2      416.35      368.57      8.66 o
   2   0   2       45.98       74.41      1.36 o
   3   0   2     2156.66     2166.28     17.80 o
   4   0   2        7.76       15.67      0.73 o
   5   0   2     3665.17     3631.05     19.64 o
   6   0   2      496.33      444.84      2.90 o
   7   0   2      677.03      663.75      4.16 o
   8   0   2     2613.94     2777.96     16.01 o
   9   0   2       91.98       87.25      1.16 o
  10   0   2      131.38      140.43      1.48 o
  11   0   2      633.81      710.86      5.04 o
  12   0   2     1444.26     1547.17     10.83 o
  13   0   2      232.80      248.48      2.82 o
  14   0   2      140.06      127.73      2.25 o
  15   0   2      247.73      245.79      3.50 o
  16   0   2       21.30       27.42      2.02 o
  17   0   2      117.05      120.89      3.13 o
  18   0   2        0.80        4.28      2.02 o
  19   0   2      243.22      226.52      5.10 o
   1   1   2      519.97      552.26      2.72 o
   2   1   2    19957.72    19281.50     81.46 o
   3   1   2      448.41      462.42      1.95 o
   4   1   2     4744.54     4779.31     20.08 o
   5   1   2     6865.29     7087.17     30.54 o
   6   1   2     5838.74     6277.15     26.79 o
   7   1   2      352.48      304.07      1.64 o
   8   1   2      229.59      263.58      1.52 o
   9   1   2      920.96      970.65      4.68 o
  10   1   2     2999.51     3215.64     14.94 o
  11   1   2      142.31      140.15      1.25 o
  12   1   2        7.07        7.83      0.59 o
  13   1   2      145.08      142.07      1.46 o
  14   1   2     1316.27     1316.12      7.56 o
  15   1   2      101.21      109.92      1.65 o
  16   1   2        2.03        0.17      1.02 o
  17   1   2        2.29        2.51      1.07 o
  18   1   2      602.92      630.50      6.52 o
  19   1   2       52.26       53.13      2.40 o
   0   2   2      226.32      272.13      2.67 o
   1   2   2      811.51      815.72      4.56 o
   2   2   2      798.86      834.21      4.47 o
   3   2   2     1272.23     1318.73      6.33 o
   4   2   2      143.87      165.74      1.00 o
   5   2   2      268.16      293.74      1.58 o
   6   2   2      185.70      155.94      0.97 o
   7   2   2      338.26      295.69      1.56 o
   8   2   2       82.22       92.39      0.82 o
   9   2   2        2.19        8.34      0.42 o
  10   2   2        0.02        0.00      0.35 o
  11   2   2        8.59        7.81      0.48 o
  12   2   2       84.64       84.06      1.11 o
  13   2   2       23.16       21.84      0.93 o
  14   2   2        1.96        2.97      0.73 o
  15   2   2       15.73       18.45      0.90 o
  16   2   2       18.20       16.46      0.95 o
  17   2   2        1.37        2.29      1.00 o
  18   2   2       12.55       12.69      1.21 o
   1   3   2       48.06       42.79      0.65 o
   2   3   2       73.92       86.26      1.40 o
   3   3   2      500.28      461.36      2.88 o
   4   3   2      913.59      921.70      5.03 o
   5   3   2       36.78       37.98      0.59 o
   6   3   2      195.61      199.40      1.26 o
   7   3   2        9.41       14.00      0.42 o
   8   3   2        7.13        3.66      0.35 o
   9   3   2      389.21      361.44      2.07 o
  10   3   2       52.11       39.32      0.72 o
  11   3   2      128.04      118.38      1.28 o
  12   3   2       16.66       16.89      0.67 o
  13   3   2       23.63       22.44      0.74 o
  14   3   2        0.74        0.00      0.65 o
  15   3   2        2.49        0.93      0.76 o
  16   3   2        0.70        0.00      0.82 o
  17   3   2       15.56       19.42      1.06 o
   0   4   2       34.32       34.02      0.89 o
   1   4   2       70.72       79.53      0.95 o
   2   4   2        0.12        0.00      0.42 o
   3   4   2      124.27      135.46      1.26 o
   4   4   2        1.68        0.78      0.37 o
   5   4   2       13.80       15.83      0.47 o
   6   4   2        1.71        0.38      0.38 o
   7   4   2       35.33       38.34      0.67 o
   8   4   2        0.01        0.00      0.44 o
   9   4   2       25.13       19.16      0.57 o
  10   4   2        4.80        3.74      0.54 o
  11   4   2        0.32        0.00      0.58 o
  12   4   2        4.53        1.45      0.65 o
  13   4   2       11.33        9.19      0.78 o
  14   4   2        3.14        0.84      0.79 o
  15   4   2        9.72        9.09      0.98 o
   1   5   2        0.18        0.00      0.43 o
   2   5   2       99.54       76.75      1.05 o
   3   5   2        2.17        2.70      0.49 o
   4   5   2       50.51       55.31      1.01 o
   5   5   2       17.63       18.68      0.65 o
   6   5   2       16.03       11.21      0.59 o
   7   5   2       20.30       22.06      0.66 o
   8   5   2        1.01        0.73      0.57 o
   9   5   2        0.10        0.00      0.53 o
  10   5   2       38.15       31.12      0.88 o
  11   5   2        0.05        0.00      0.67 o
  12   5   2       16.63       17.78      0.84 o
  13   5   2        6.28        6.24      0.83 o
   0   6   2      134.67      130.98      2.20 o
   1   6   2       13.27        9.44      0.68 o
   2   6   2        2.30        4.42      0.60 o
   3   6   2       40.19       47.51      0.99 o
   4   6   2       49.77       48.49      1.05 o
   5   6   2       28.25       22.11      0.76 o
   6   6   2        3.30        2.45      0.67 o
   7   6   2        6.56        3.93      0.67 o
   8   6   2        5.37        8.07      0.77 o
   9   6   2        1.72        0.00      0.70 o
  10   6   2       13.38       13.37      0.84 o
   1   7   2        6.14        4.76      0.78 o
   2   7   2       44.10       46.94      1.26 o
   1   1   3    10668.88    10175.92     47.35 o
   2   1   3     9340.99     9027.77     38.20 o
   3   1   3     6817.73     6813.53     28.92 o
   4   1   3     6815.85     6759.64     27.50 o
   5   1   3      442.10      468.55      2.17 o
   6   1   3      271.87      225.30      1.21 o
   7   1   3       23.32       26.49      0.45 o
   8   1   3       92.20      111.88      0.90 o
   9   1   3       18.97       15.14      0.47 o
  10   1   3      265.81      301.62      1.91 o
  11   1   3        2.35        0.94      0.39 o
  12   1   3        0.81        0.96      0.45 o
  13   1   3        1.10        0.78      0.57 o
  14   1   3       19.25       20.21      0.88 o
  15   1   3       44.48       47.25      1.16 o
  16   1   3       21.59       24.37      1.23 o
  17   1   3      114.72      121.67      2.18 o
  18   1   3        1.25        0.29      1.30 o
  19   1   3      108.43      117.71      3.21 o
   0   2   3     3280.86     3198.13     25.24 o
   1   2   3      112.48      128.23      0.94 o
   2   2   3        1.23        0.09      0.25 o
   3   2   3      895.58     1005.01      4.81 o
   4   2   3     1421.17     1665.52      7.70 o
   5   2   3      532.35      523.67      2.49 o
   6   2   3      416.75      362.57      1.85 o
   7   2   3     1018.52     1128.14      4.97 o
   8   2   3     2709.97     2797.89     12.18 o
   9   2   3       30.79       33.39      0.57 o
  10   2   3       19.95       25.34      0.56 o
  11   2   3        4.21        3.33      0.42 o
  12   2   3     2423.27     2379.69     11.65 o
  13   2   3      741.02      726.28      4.34 o
  14   2   3      442.46      445.77      3.37 o
  15   2   3      118.82      118.31      1.64 o
  16   2   3      327.00      332.26      3.03 o
  17   2   3      310.40      302.91      3.26 o
  18   2   3       13.11       14.59      1.22 o
   1   3   3      940.17     1012.89      5.84 o
   2   3   3      258.24      268.79      1.94 o
   3   3   3      490.55      567.64      3.74 o
   4   3   3      504.36      532.39      3.20 o
   5   3   3      235.50      232.76      1.45 o
   6   3   3      154.77      141.24      1.02 o
   7   3   3       12.90       13.04      0.44 o
   8   3   3      115.31      121.38      1.00 o
   9   3   3       10.11        8.66      0.46 o
  10   3   3      501.18      464.20      2.71 o
  11   3   3       65.49       64.38      0.99 o
  12   3   3       15.53       14.47      0.72 o
  13   3   3        0.63        0.00      0.55 o
  14   3   3       34.27       34.45      0.94 o
  15   3   3        1.73        0.13      0.73 o
  16   3   3        0.01        0.00      0.77 o
  17   3   3       38.21       36.23      1.27 o
   0   4   3      216.48      239.23      3.03 o
   1   4   3       24.27       25.03      0.61 o
   2   4   3      246.48      233.71      1.82 o
   3   4   3       25.64       28.98      0.67 o
   4   4   3       84.75       87.07      0.89 o
   5   4   3        1.41        0.00      0.36 o
   6   4   3        0.27        0.00      0.37 o
   7   4   3       10.95        4.39      0.46 o
   8   4   3      414.50      373.42      2.40 o
   9   4   3        0.01        0.00      0.40 o
  10   4   3       94.49       85.61      1.07 o
  11   4   3       12.68        9.87      0.66 o
  12   4   3      415.94      379.18      2.78 o
  13   4   3        3.74        0.68      0.70 o
  14   4   3        0.22        0.00      0.77 o
  15   4   3        2.49        0.00      0.86 o
   1   5   3       11.34       12.91      0.61 o
   2   5   3       57.57       64.32      0.94 o
   3   5   3       46.27       52.66      0.94 o
   4   5   3      795.01      799.86      5.08 o
   5   5   3        0.35        0.00      0.44 o
   6   5   3       12.96       10.77      0.52 o
   7   5   3       56.14       50.59      0.91 o
   8   5   3      143.46      126.88      1.43 o
   9   5   3       10.97       11.70      0.70 o
  10   5   3       24.13       34.95      1.04 o
  11   5   3       36.19       39.73      1.07 o
  12   5   3       20.60       21.30      0.88 o
  13   5   3       36.45       33.14      1.09 o
   0   6   3      166.31      163.77      2.72 o
   1   6   3       13.80       13.74      0.72 o
   2   6   3        9.79       13.99      0.91 o
   3   6   3       37.43       30.80      1.04 o
   4   6   3       11.71       11.27      0.90 o
   5   6   3        1.30        0.00      0.56 o
   6   6   3       11.41       11.73      0.68 o
   7   6   3       46.53       36.04      1.06 o
   8   6   3        2.53        3.79      0.76 o
   9   6   3       11.26       12.27      0.85 o
  10   6   3       13.77       10.37      0.81 o
   1   7   3       10.24       12.44      0.76 o
   0   0   4      797.41      781.05      8.03 o
   1   0   4    10390.16     9808.55     51.96 o
   2   0   4       17.26       25.12      0.40 o
   3   0   4     4221.44     3957.43     21.35 o
   4   0   4     6295.36     6259.89     42.16 o
   5   0   4     6564.14     6523.50     38.86 o
   6   0   4        7.87        1.01      0.29 o
   7   0   4       79.51       72.50      0.92 o
   8   0   4     6431.37     6632.24     40.60 o
   9   0   4     2216.51     2325.36     14.20 o
  10   0   4        4.90        7.47      0.49 o
  11   0   4       99.01       92.94      1.29 o
  12   0   4     1499.62     1550.41     10.86 o
  13   0   4       96.41       87.07      1.65 o
  14   0   4       18.06       17.97      1.27 o
  15   0   4      606.10      590.88      7.12 o
  16   0   4      270.65      281.87      5.12 o
  17   0   4        1.41        0.00      2.02 o
  18   0   4       55.27       53.74      2.82 o
  19   0   4       23.25       34.37      2.80 o
   1   1   4      208.63      179.68      0.89 o
   2   1   4     4627.25     4508.03     19.28 o
   3   1   4     1374.18     1435.19      6.08 o
   4   1   4     3662.95     3706.44     16.62 o
   5   1   4      426.39      427.18      2.10 o
   6   1   4      204.79      200.72      1.16 o
   7   1   4     3010.45     3132.77     13.58 o
   8   1   4     1154.52     1218.41      5.88 o
   9   1   4      182.10      172.61      1.29 o
  10   1   4      163.25      182.48      1.43 o
  11   1   4        0.01        0.00      0.41 o
  12   1   4        0.11        1.08      0.47 o
  13   1   4      476.94      481.71      3.26 o
  14   1   4      103.36      112.64      1.59 o
  15   1   4      191.59      199.93      2.30 o
  16   1   4       22.04       26.79      1.27 o
  17   1   4      122.59      119.26      2.26 o
  18   1   4       14.06       18.02      1.52 o
  19   1   4        7.37        6.95      1.78 o
   0   2   4      518.70      540.88      3.92 o
   1   2   4      153.92      172.92      1.12 o
   2   2   4      338.79      309.97      1.77 o
   3   2   4        4.89        7.76      0.28 o
   4   2   4     1897.55     1945.61      8.68 o
   5   2   4      117.85       96.19      0.73 o
   6   2   4      141.23      115.26      0.83 o
   7   2   4     1387.24     1397.83      6.08 o
   8   2   4     2905.93     2856.92     12.44 o
   9   2   4      701.00      691.79      3.48 o
  10   2   4       29.49       24.50      0.54 o
  11   2   4      753.33      731.03      3.88 o
  12   2   4     1108.07     1113.16      5.85 o
  13   2   4     1150.07     1170.62      6.51 o
  14   2   4       54.96       55.27      1.13 o
  15   2   4        1.62        0.97      0.77 o
  16   2   4       70.76       67.04      1.52 o
  17   2   4      105.02      101.19      1.95 o
  18   2   4       14.48       19.20      1.28 o
   1   3   4      847.69      897.83      4.98 o
   2   3   4       15.77       14.64      0.48 o
   3   3   4     2054.10     2025.91     10.85 o
   4   3   4      333.28      294.20      1.83 o
   5   3   4      584.80      547.45      2.90 o
   6   3   4       53.83       53.63      0.66 o
   7   3   4       98.64       97.69      0.93 o
   8   3   4       12.07       11.42      0.45 o
   9   3   4       41.91       49.95      0.77 o
  10   3   4      390.90      365.02      2.36 o
  11   3   4       16.72       14.71      0.98 o
  12   3   4       23.03       16.64      0.73 o
  13   3   4       25.46       26.11      0.84 o
  14   3   4      157.09      132.20      1.57 o
  15   3   4        0.41        0.00      0.72 o
  16   3   4        2.68        1.89      0.83 o
  17   3   4        0.18        0.00      0.88 o
   0   4   4      302.87      338.29      3.94 o
   1   4   4       27.28       28.49      0.60 o
   2   4   4        4.29        1.14      0.43 o
   3   4   4      429.17      445.80      3.16 o
   4   4   4      160.43      166.58      1.34 o
   5   4   4       12.44       13.83      0.44 o
   6   4   4        1.15        0.00      0.41 o
   7   4   4      546.75      535.08      3.09 o
   8   4   4       15.83       11.41      0.58 o
   9   4   4       77.65       76.34      0.99 o
  10   4   4        0.88        0.00      0.52 o
  11   4   4      258.85      230.55      2.00 o
  12   4   4        6.00        5.74      0.71 o
  13   4   4      195.50      195.23      2.00 o
  14   4   4        0.04        0.00      0.77 o
  15   4   4       13.27       11.82      1.01 o
   1   5   4      117.48      115.46      1.22 o
   2   5   4       49.98       54.68      0.93 o
   3   5   4      115.04      112.61      1.36 o
   4   5   4      121.97      129.76      1.55 o
   5   5   4       54.71       44.57      0.75 o
   6   5   4        2.40        0.00      0.48 o
   7   5   4        1.56        0.67      0.52 o
   8   5   4       24.23       20.36      0.72 o
   9   5   4      173.81      172.06      1.94 o
  10   5   4       54.06       50.23      1.22 o
  11   5   4       51.69       61.85      1.27 o
  12   5   4        4.75        5.58      0.82 o
  13   5   4       19.79       20.80      0.98 o
   0   6   4        2.80        4.67      0.76 o
   1   6   4       28.13       19.59      0.74 o
   2   6   4       42.42       42.77      1.11 o
   3   6   4       74.48       78.54      1.38 o
   4   6   4       32.91       35.40      1.31 o
   5   6   4        0.10        0.00      0.51 o
   6   6   4       72.93       64.44      1.33 o
   7   6   4        3.02        1.88      0.72 o
   8   6   4      122.73      130.14      1.76 o
   9   6   4       17.54       22.37      1.01 o
   1   1   5      922.67      914.00      3.93 o
   2   1   5     2050.24     1998.77      8.76 o
   3   1   5        1.80        2.27      0.22 o
   4   1   5       22.06       26.71      0.36 o
   5   1   5      460.44      447.06      2.17 o
   6   1   5      224.19      284.07      1.59 o
   7   1   5     2915.81     2975.56     13.11 o
   8   1   5      760.09      776.16      3.98 o
   9   1   5       51.23       53.14      0.73 o
  10   1   5     2155.01     2296.94     11.40 o
  11   1   5       73.79       87.63      1.00 o
  12   1   5       40.33       39.80      0.78 o
  13   1   5      230.88      238.73      2.08 o
  14   1   5      225.31      229.03      2.19 o
  15   1   5       34.22       36.95      1.28 o
  16   1   5       60.94       59.21      1.58 o
  17   1   5       46.65       50.53      1.93 o
  18   1   5        0.60        0.00      1.22 o
   0   2   5      147.77       96.23      1.05 o
   1   2   5        0.68        5.38      0.31 o
   2   2   5     1615.30     1562.31      7.73 o
   3   2   5       61.60       59.03      0.52 o
   4   2   5      747.84      724.47      3.37 o
   5   2   5     3248.24     3321.40     14.68 o
   6   2   5     1388.60     1445.00      6.41 o
   7   2   5      394.13      407.02      2.13 o
   8   2   5      212.36      202.61      1.34 o
   9   2   5     1431.48     1521.34      6.88 o
  10   2   5       78.17       84.55      0.88 o
  11   2   5      401.35      419.74      2.55 o
  12   2   5        0.24        0.00      0.69 o
  13   2   5       13.11       15.22      0.75 o
  14   2   5        2.41        1.23      0.69 o
  15   2   5      527.84      537.69      3.79 o
  16   2   5        9.61        7.98      0.96 o
  17   2   5       59.61       58.93      1.53 o
  18   2   5        2.76        0.04      1.05 o
   1   3   5       14.15       17.50      0.39 o
   2   3   5      189.59      186.54      1.32 o
   3   3   5      297.27      280.72      1.79 o
   4   3   5       77.73       73.87      0.72 o
   5   3   5       56.39       56.38      0.68 o
   6   3   5      852.06      816.65      4.27 o
   7   3   5      216.59      203.87      1.43 o
   8   3   5       13.21       17.57      0.50 o
   9   3   5      248.80      233.56      1.64 o
  10   3   5      717.77      703.08      4.04 o
  11   3   5      134.12      140.65      1.44 o
  12   3   5      194.65      192.48      1.79 o
  13   3   5       48.49       48.71      1.06 o
  14   3   5      154.11      156.32      1.80 o
  15   3   5        3.76        2.91      0.74 o
  16   3   5       47.32       55.17      1.27 o
  17   3   5        1.66        0.00      0.90 o
   0   4   5     1730.55     1693.89     13.95 o
   1   4   5       21.99       25.72      0.57 o
   2   4   5        1.50        1.61      0.39 o
   3   4   5      152.00      138.64      1.30 o
   4   4   5      306.96      277.71      1.98 o
   5   4   5        9.24        9.85      0.44 o
   6   4   5      319.26      321.93      2.15 o
   7   4   5       38.23       35.31      0.73 o
   8   4   5        3.35        1.76      0.52 o
   9   4   5        0.63        0.00      0.66 o
  10   4   5       84.56       90.21      1.16 o
  11   4   5        6.84        3.25      0.67 o
  12   4   5       10.21       10.46      0.77 o
  13   4   5        1.59        2.51      0.73 o
  14   4   5       66.93       62.64      1.35 o
  15   4   5       29.20       31.32      1.17 o
   1   5   5        3.36        2.19      0.45 o
   2   5   5       68.79       64.19      0.95 o
   3   5   5       49.11       42.55      0.89 o
   4   5   5        0.02        0.00      0.53 o
   5   5   5       24.76       20.89      0.77 o
   6   5   5      108.09      107.76      1.20 o
   7   5   5       30.54       23.08      0.72 o
   8   5   5        0.11        0.00      0.58 o
   9   5   5      243.66      226.99      2.22 o
  10   5   5       66.60       63.38      1.20 o
  11   5   5       63.18       66.33      1.30 o
  12   5   5       34.17       51.02      1.23 o
  13   5   5       70.41       57.50      1.38 o
   0   6   5       89.81       80.45      1.88 o
   1   6   5       24.76       31.84      0.87 o
   2   6   5       14.61       15.49      0.77 o
   3   6   5      188.65      197.61      2.15 o
   4   6   5       23.68       23.43      1.09 o
   5   6   5       48.12       48.59      1.14 o
   6   6   5       21.07       29.17      0.82 o
   7   6   5      118.97      129.09      1.67 o
   8   6   5       17.25       20.49      0.96 o
   9   6   5        1.22        0.16      0.79 o
   0   0   6    12271.73    11530.14    113.67 o
   1   0   6    10748.32    10298.41     56.47 o
   2   0   6      684.68      663.19      4.04 o
   3   0   6       92.69       99.68      0.93 o
   4   0   6      206.90      204.21      1.57 o
   5   0   6     3978.81     3918.05     24.13 o
   6   0   6      795.96      765.30      6.13 o
   7   0   6       15.69       12.86      0.65 o
   8   0   6     1189.05     1280.22      9.60 o
   9   0   6      160.11      181.53      1.83 o
  10   0   6      516.22      556.51      4.26 o
  11   0   6      364.85      365.52      3.14 o
  12   0   6     1533.63     1643.65     12.44 o
  13   0   6      149.61      146.09      2.36 o
  14   0   6       72.44       73.78      2.25 o
  15   0   6      153.79      168.19      5.55 o
  16   0   6        8.72        8.39      1.77 o
  17   0   6      186.73      179.04      4.67 o
  18   0   6       34.93       37.31      2.80 o
   1   1   6     5069.66     5262.01     21.88 o
   2   1   6       57.90       54.79      0.47 o
   3   1   6     2002.95     2195.09      9.50 o
   4   1   6     1003.37     1114.03      5.04 o
   5   1   6     1138.75     1186.45      5.37 o
   6   1   6     2137.58     2203.63     10.24 o
   7   1   6       23.49       22.11      0.47 o
   8   1   6       32.77       40.18      0.61 o
   9   1   6        5.47        4.08      0.38 o
  10   1   6      273.63      271.90      1.80 o
  11   1   6      104.60       97.17      1.02 o
  12   1   6        0.36        0.24      0.50 o
  13   1   6       29.99       27.55      0.93 o
  14   1   6       73.42       68.34      1.37 o
  15   1   6       32.23       30.15      1.21 o
  16   1   6       17.05       18.40      1.27 o
  17   1   6       45.52       45.06      1.66 o
  18   1   6       33.36       32.88      2.44 o
   0   2   6     1190.21     1308.14     12.22 o
   1   2   6      527.95      640.98      3.55 o
   2   2   6     1015.18     1062.59      5.48 o
   3   2   6      703.90      710.19      3.50 o
   4   2   6       12.45       13.49      0.36 o
   5   2   6      833.34      949.55      4.59 o
   6   2   6      400.28      391.77      2.07 o
   7   2   6      258.75      236.76      1.43 o
   8   2   6      207.78      183.30      1.24 o
   9   2   6      195.36      212.25      1.39 o
  10   2   6        3.92        3.93      0.43 o
  11   2   6        9.04        9.08      0.56 o
  12   2   6       12.51       13.61      0.66 o
  13   2   6       73.35       69.94      1.16 o
  14   2   6       15.26       14.59      0.80 o
  15   2   6       29.71       31.30      1.03 o
  16   2   6       18.80       26.52      1.14 o
  17   2   6       12.50       13.41      1.13 o
  18   2   6        5.10        5.27      1.26 o
   1   3   6      591.26      618.06      3.18 o
   2   3   6      294.13      299.72      1.82 o
   3   3   6      466.09      506.06      2.84 o
   4   3   6        1.50        1.16      0.30 o
   5   3   6     2347.32     2452.03     11.51 o
   6   3   6       84.27       94.33      0.85 o
   7   3   6     1270.53     1333.30      6.32 o
   8   3   6      482.98      452.57      2.50 o
   9   3   6     2975.75     2868.59     13.62 o
  10   3   6      998.87      933.57      5.16 o
  11   3   6     1797.99     1773.42      9.39 o
  12   3   6        6.32        6.12      0.66 o
  13   3   6      691.28      651.20      4.31 o
  14   3   6      160.57      155.02      1.79 o
  15   3   6      480.16      469.76      3.60 o
  16   3   6       89.58       90.58      1.52 o
  17   3   6       45.36       38.61      1.29 o
   0   4   6      119.02      107.36      1.39 o
   1   4   6      141.78      164.10      1.39 o
   2   4   6       88.93       82.12      1.03 o
   3   4   6        7.55       11.92      0.53 o
   4   4   6       11.82        8.50      0.46 o
   5   4   6       81.47       72.20      0.89 o
   6   4   6      155.74      144.12      1.30 o
   7   4   6      201.43      184.68      1.48 o
   8   4   6        5.67        1.44      0.57 o
   9   4   6       28.16       31.33      0.87 o
  10   4   6        3.09        0.28      0.55 o
  11   4   6       45.48       44.19      1.05 o
  12   4   6        1.14        0.36      0.69 o
  13   4   6       71.14       72.57      1.37 o
  14   4   6       31.89       24.52      1.08 o
  15   4   6       23.34       22.79      1.14 o
   1   5   6       41.75       43.56      0.96 o
   2   5   6      188.88      194.49      1.79 o
   3   5   6        0.55        0.00      0.89 o
   4   5   6       12.49       16.22      0.77 o
   5   5   6       29.72       31.10      0.88 o
   6   5   6        0.77        0.00      0.55 o
   7   5   6        6.42        5.67      0.62 o
   8   5   6        0.65        0.00      0.58 o
   9   5   6       20.67       18.95      0.90 o
  10   5   6        6.66       10.25      0.78 o
  11   5   6        0.96        0.39      0.87 o
  12   5   6       36.45       37.25      1.13 o
  13   5   6        3.00        0.00      0.85 o
   0   6   6      264.35      285.27      3.87 o
   1   6   6      125.93      142.37      1.64 o
   2   6   6        3.22        2.91      0.70 o
   3   6   6       11.03       12.88      0.85 o
   4   6   6       91.40       86.41      1.52 o
   5   6   6      265.01      282.42      2.47 o
   6   6   6        0.36        0.47      0.60 o
   7   6   6       37.61       38.33      1.05 o
   8   6   6       28.66       33.67      1.10 o
   9   6   6       75.29       89.01      1.55 o
   1   1   7      163.38      179.60      1.00 o
   2   1   7      162.90      174.87      0.98 o
   3   1   7       68.98       69.07      0.57 o
   4   1   7      429.22      447.11      2.18 o
   5   1   7      748.89      777.62      3.78 o
   6   1   7       39.29       29.32      0.52 o
   7   1   7      269.09      260.89      1.63 o
   8   1   7       46.71       56.16      0.76 o
   9   1   7      458.14      441.51      2.42 o
  10   1   7        0.00        0.00      0.37 o
  11   1   7      133.21      115.31      1.09 o
  12   1   7       18.98       17.54      0.64 o
  13   1   7        7.32        5.25      0.65 o
  14   1   7        8.36        3.86      0.82 o
  15   1   7        6.11        5.95      0.92 o
  16   1   7       23.08       19.60      1.34 o
  17   1   7       40.04       47.65      1.79 o
  18   1   7        3.61        2.39      1.32 o
   0   2   7       26.98       34.62      0.75 o
   1   2   7      977.83      917.42      4.71 o
   2   2   7      206.86      221.10      1.42 o
   3   2   7      733.15      709.10      3.53 o
   4   2   7        6.06        1.88      0.36 o
   5   2   7       92.36       90.59      0.76 o
   6   2   7      302.85      302.93      1.75 o
   7   2   7       66.32       58.08      0.66 o
   8   2   7       41.10       36.66      0.58 o
   9   2   7       92.55       94.04      0.93 o
  10   2   7      106.23      108.90      1.05 o
  11   2   7       64.73       57.09      0.91 o
  12   2   7       59.37       50.22      0.95 o
  13   2   7      126.40      120.33      1.48 o
  14   2   7       25.38       20.63      0.85 o
  15   2   7        8.19        7.60      0.89 o
  16   2   7        2.59        0.92      0.88 o
  17   2   7        3.83        4.01      1.02 o
   1   3   7      118.12      136.21      1.00 o
   2   3   7        0.04        0.67      0.32 o
   3   3   7      300.65      285.28      1.84 o
   4   3   7       14.40       16.89      0.42 o
   5   3   7      104.19      111.15      0.96 o
   6   3   7       13.46       15.97      0.43 o
   7   3   7      548.36      557.65      2.93 o
   8   3   7       24.08       23.35      0.56 o
   9   3   7      321.09      306.80      2.17 o
  10   3   7       42.84       40.30      0.85 o
  11   3   7      492.61      515.15      3.35 o
  12   3   7       78.99       86.48      1.25 o
  13   3   7      178.30      169.48      1.82 o
  14   3   7       38.61       43.91      1.13 o
  15   3   7       23.87       25.53      1.04 o
  16   3   7       31.21       37.97      1.27 o
   0   4   7      484.78      483.82      4.11 o
   1   4   7      943.19      926.65      5.05 o
   2   4   7        0.00        0.00      0.40 o
   3   4   7       25.97       30.44      0.61 o
   4   4   7       50.90       54.62      0.78 o
   5   4   7     1411.73     1406.06      7.24 o
   6   4   7       24.63       32.46      0.68 o
   7   4   7      165.96      154.77      1.38 o
   8   4   7      144.92      163.86      1.58 o
   9   4   7      630.92      602.40      3.87 o
  10   4   7        1.88        3.31      0.55 o
  11   4   7      955.06      919.86      5.90 o
  12   4   7      164.43      161.91      1.80 o
  13   4   7      121.29      122.98      1.73 o
  14   4   7       39.93       33.75      1.17 o
  15   4   7      186.05      151.95      2.18 o
   1   5   7      155.07      162.10      1.62 o
   2   5   7      464.13      483.06      3.59 o
   3   5   7        0.37        0.80      0.86 o
   4   5   7      207.25      193.99      1.94 o
   5   5   7       55.54       62.36      1.19 o
   6   5   7       48.99       49.02      1.04 o
   7   5   7      121.50      120.13      1.50 o
   8   5   7       14.97       12.56      0.76 o
   9   5   7       50.53       51.35      1.19 o
  10   5   7        2.63        3.56      0.74 o
  11   5   7      137.36      148.55      1.84 o
  12   5   7       78.93       95.96      1.59 o
   0   6   7       29.85       35.25      1.33 o
   1   6   7      162.35      161.22      1.77 o
   2   6   7        5.30        4.83      0.70 o
   3   6   7      179.49      190.31      2.19 o
   4   6   7        6.49        5.25      0.84 o
   5   6   7      188.59      187.62      1.95 o
   6   6   7       25.02       24.86      0.83 o
   7   6   7      101.03      105.96      1.58 o
   8   6   7      195.27      208.03      2.19 o
   9   6   7       78.68       90.42      1.65 o
   0   0   8     2678.97     2577.65     21.99 o
   1   0   8     3618.82     3736.37     24.03 o
   2   0   8     1097.00     1088.95      6.61 o
   3   0   8      147.72      113.57      1.06 o
   4   0   8      445.36      453.89      3.31 o
   5   0   8      174.48      169.19      1.59 o
   6   0   8      264.13      282.03      2.47 o
   7   0   8      807.18      968.82      7.46 o
   8   0   8      100.44       95.14      1.45 o
   9   0   8      517.18      568.28      4.64 o
  10   0   8      327.71      330.66      2.88 o
  11   0   8      120.86      143.97      1.86 o
  12   0   8       50.09       44.63      1.37 o
  13   0   8        1.38        0.39      0.89 o
  14   0   8      127.34      114.59      2.56 o
  15   0   8       32.01       41.32      1.93 o
  16   0   8       48.41       60.80      2.68 o
  17   0   8        0.53        0.00      2.09 o
  18   0   8        1.41        0.00      2.01 o
   1   1   8     1370.88     1525.77      6.91 o
   2   1   8       39.69       61.94      0.56 o
   3   1   8      827.32      759.92      3.56 o
   4   1   8       48.82       35.18      0.50 o
   5   1   8      488.74      480.62      2.53 o
   6   1   8        7.53        3.56      0.29 o
   7   1   8     1458.97     1476.10      7.20 o
   8   1   8        8.06        7.84      0.41 o
   9   1   8       16.09       17.10      0.54 o
  10   1   8      109.71      109.85      1.07 o
  11   1   8        0.63        0.00      0.43 o
  12   1   8       73.24       66.84      1.06 o
  13   1   8       91.96       91.43      1.37 o
  14   1   8       15.06       15.64      0.91 o
  15   1   8       84.69       84.91      1.63 o
  16   1   8       26.52       26.63      1.33 o
  17   1   8       43.77       43.23      1.68 o
  18   1   8        1.59        0.00      1.29 o
   0   2   8       47.21       42.73      0.80 o
   1   2   8     2340.18     2670.46     13.12 o
   2   2   8        7.14        1.76      0.32 o
   3   2   8     4843.07     5267.84     24.32 o
   4   2   8       50.94       39.22      0.52 o
   5   2   8      128.23      156.14      1.08 o
   6   2   8      234.94      252.34      1.60 o
   7   2   8      347.88      400.52      2.19 o
   8   2   8       56.65       53.59      0.69 o
   9   2   8       37.71       42.15      0.68 o
  10   2   8        0.00        0.00      0.42 o
  11   2   8       69.73       60.74      0.96 o
  12   2   8      220.40      209.71      1.87 o
  13   2   8      138.27      141.13      1.59 o
  14   2   8      282.79      295.71      2.54 o
  15   2   8       26.75       21.97      1.03 o
  16   2   8        0.00        0.00      0.80 o
  17   2   8      328.02      362.80      3.71 o
   1   3   8      274.13      281.49      1.75 o
   2   3   8      212.27      192.60      1.39 o
   3   3   8      153.07      136.62      1.17 o
   4   3   8      412.89      408.94      2.35 o
   5   3   8      269.71      248.20      1.61 o
   6   3   8      387.14      386.72      2.18 o
   7   3   8      113.43      109.24      0.92 o
   8   3   8        0.00        0.00      0.42 o
   9   3   8      132.66      123.63      1.51 o
  10   3   8      182.57      178.75      1.62 o
  11   3   8       27.69       34.11      0.86 o
  12   3   8       19.56       21.31      0.83 o
  13   3   8       57.31       51.96      1.11 o
  14   3   8       90.80       83.87      1.50 o
  15   3   8       65.89       62.96      1.39 o
  16   3   8        0.03        0.00      0.91 o
   0   4   8      183.95      177.38      1.97 o
   1   4   8      367.63      399.72      2.52 o
   2   4   8       24.76       20.80      0.56 o
   3   4   8      600.91      591.10      3.52 o
   4   4   8       41.28       46.35      1.08 o
   5   4   8      477.61      488.90      3.00 o
   6   4   8       86.56       85.38      1.04 o
   7   4   8      347.98      337.06      2.38 o
   8   4   8        0.32        0.00      0.61 o
   9   4   8      282.93      269.76      2.22 o
  10   4   8       38.00       40.83      0.99 o
  11   4   8      146.31      142.14      1.66 o
  12   4   8       13.90       15.68      0.89 o
  13   4   8       25.96       23.15      1.02 o
  14   4   8        8.67       10.07      1.00 o
   1   5   8      774.26      797.10      5.44 o
   2   5   8      305.33      291.53      2.67 o
   3   5   8      180.86      183.88      2.44 o
   4   5   8        3.74        1.03      1.32 o
   5   5   8      405.24      415.24      3.03 o
   6   5   8       59.90       53.05      1.03 o
   7   5   8        1.77        2.24      0.65 o
   8   5   8       54.98       57.15      1.19 o
   9   5   8        0.63        0.00      0.67 o
  10   5   8      137.94      142.64      1.83 o
  11   5   8        0.01        0.00      0.75 o
  12   5   8        4.90        7.63      0.90 o
   0   6   8        0.49        3.39      0.86 o
   1   6   8        0.31        0.00      0.70 o
   2   6   8        0.30        0.00      0.74 o
   3   6   8      173.53      187.05      2.21 o
   4   6   8        0.27        0.00      0.79 o
   5   6   8       56.34       51.29      1.14 o
   6   6   8        0.02        0.00      0.63 o
   7   6   8       20.36       21.89      0.97 o
   8   6   8        1.25        0.58      0.82 o
   1   1   9     3060.66     3381.98     15.23 o
   2   1   9       55.76       51.81      0.57 o
   3   1   9     3902.20     4221.42     18.13 o
   4   1   9       12.88        6.47      0.34 o
   5   1   9        0.30        3.83      0.29 o
   6   1   9      402.55      402.52      2.21 o
   7   1   9       38.39       50.51      0.73 o
   8   1   9      457.42      496.85      2.72 o
   9   1   9      173.14      195.06      1.45 o
  10   1   9      115.73      106.34      1.10 o
  11   1   9       35.13       35.79      0.78 o
  12   1   9      111.49      106.88      1.38 o
  13   1   9       51.27       53.57      1.13 o
  14   1   9       10.25        7.18      0.84 o
  15   1   9        2.75        0.81      0.88 o
  16   1   9       92.30       95.13      2.07 o
  17   1   9       97.02       98.42      2.17 o
  18   1   9        3.99        3.71      1.42 o
   0   2   9     2377.16     2262.01     15.03 o
   1   2   9      558.87      558.52      2.99 o
   2   2   9      229.52      220.36      1.32 o
   3   2   9      192.66      179.10      1.12 o
   4   2   9        0.10        0.00      0.28 o
   5   2   9       96.52       82.24      0.78 o
   6   2   9        0.56        0.00      0.29 o
   7   2   9       65.77       55.81      0.70 o
   8   2   9      120.45      124.90      1.06 o
   9   2   9      111.89       97.70      0.98 o
  10   2   9       86.35       90.04      0.99 o
  11   2   9       76.33       65.84      1.05 o
  12   2   9        2.92        0.00      0.61 o
  13   2   9      145.17      133.88      1.62 o
  14   2   9        5.35        4.00      0.85 o
  15   2   9       30.45       32.51      1.15 o
  16   2   9        6.56        4.76      0.97 o
  17   2   9        1.00        1.21      1.13 o
   1   3   9      661.25      697.31      3.92 o
   2   3   9       17.02       16.30      0.70 o
   3   3   9      148.66      169.85      1.27 o
   4   3   9       22.40       27.95      0.56 o
   5   3   9      137.01      142.96      1.18 o
   6   3   9        4.45        7.53      0.41 o
   7   3   9       21.45       15.48      0.47 o
   8   3   9       66.92       70.04      0.91 o
   9   3   9       27.95       28.14      0.76 o
  10   3   9       12.98        8.06      0.67 o
  11   3   9       73.08       66.36      1.17 o
  12   3   9        5.34        1.89      0.68 o
  13   3   9       89.57       81.31      1.42 o
  14   3   9       31.09       29.28      1.06 o
  15   3   9      236.76      264.20      2.84 o
  16   3   9        4.43        4.84      1.01 o
   0   4   9       61.85       66.10      1.30 o
   1   4   9      423.39      414.84      2.65 o
   2   4   9      174.86      162.73      1.45 o
   3   4   9     1686.35     1677.25      9.27 o
   4   4   9       52.39       48.01      0.85 o
   5   4   9       87.48       77.30      0.97 o
   6   4   9       20.81       20.31      0.70 o
   7   4   9     1314.88     1269.16      7.43 o
   8   4   9      174.00      178.70      1.59 o
   9   4   9       18.76       19.43      0.74 o
  10   4   9        2.40        2.51      0.72 o
  11   4   9       99.98       92.34      1.45 o
  12   4   9       26.06       22.68      0.97 o
  13   4   9      629.88      622.75      4.58 o
  14   4   9       28.88       28.54      1.17 o
   1   5   9     1801.03     1866.03     11.32 o
   2   5   9        4.93        2.70      1.11 o
   3   5   9     1756.08     1813.85     11.38 o
   4   5   9       30.75       39.69      0.93 o
   5   5   9      264.85      255.25      2.17 o
   6   5   9       11.73       10.62      0.70 o
   7   5   9      321.98      307.41      2.63 o
   8   5   9      110.82      122.51      1.68 o
   9   5   9        0.76        0.45      0.66 o
  10   5   9       53.51       60.87      1.35 o
  11   5   9       37.29       43.60      1.25 o
  12   5   9        0.75        0.00      0.86 o
   0   6   9       15.84       18.25      1.07 o
   1   6   9      102.61      106.04      1.64 o
   2   6   9       35.44       33.03      1.15 o
   3   6   9       20.06       22.51      1.07 o
   4   6   9        0.07        0.00      0.85 o
   5   6   9       78.87       84.50      1.40 o
   6   6   9       88.11       95.27      1.47 o
   7   6   9       77.91       95.42      1.51 o
   8   6   9        0.58        0.00      0.83 o
   0   0  10      389.33      415.11      4.11 o
   1   0  10      191.96      187.09      1.64 o
   2   0  10       81.47       83.04      1.00 o
   3   0  10      137.93      103.21      1.15 o
   4   0  10        3.29        7.67      0.47 o
   5   0  10      576.68      495.13      3.81 o
   6   0  10      147.87      148.19      1.70 o
   7   0  10      105.82       99.17      1.43 o
   8   0  10      456.97      452.56      3.84 o
   9   0  10        4.37        2.75      0.65 o
  10   0  10       24.95       27.81      0.97 o
  11   0  10      112.90      123.98      1.94 o
  12   0  10       61.86       62.32      1.51 o
  13   0  10      449.67      430.87      4.44 o
  14   0  10       14.56       14.92      1.48 o
  15   0  10      115.71      136.63      3.02 o
  16   0  10       62.30       63.83      2.57 o
  17   0  10        4.20        0.00      1.80 o
  18   0  10        0.13        0.00      2.15 o
   1   1  10     2151.59     2324.30     10.44 o
   2   1  10       22.87       24.23      0.43 o
   3   1  10     2045.56     2182.83      9.70 o
   4   1  10      480.78      405.05      2.12 o
   5   1  10        8.31       11.16      0.40 o
   6   1  10       17.26       19.07      0.46 o
   7   1  10        4.06        2.58      0.39 o
   8   1  10      265.56      236.94      1.60 o
   9   1  10      177.18      169.78      1.34 o
  10   1  10        0.48        0.00      0.45 o
  11   1  10       22.37       21.06      0.70 o
  12   1  10       21.75       22.46      0.86 o
  13   1  10       74.18       65.17      1.25 o
  14   1  10        3.00        0.00      0.80 o
  15   1  10        3.92        0.25      0.93 o
  16   1  10        4.19        0.74      1.09 o
  17   1  10       22.86       23.33      1.43 o
   0   2  10      288.89      289.81      2.39 o
   1   2  10     2843.69     2906.59     13.18 o
   2   2  10       61.21       75.88      0.74 o
   3   2  10      297.85      316.33      1.76 o
   4   2  10      136.66      155.51      1.10 o
   5   2  10      255.02      281.31      1.72 o
   6   2  10       59.73       58.23      0.68 o
   7   2  10       62.82       66.85      0.79 o
   8   2  10       35.93       38.92      0.67 o
   9   2  10        3.50        1.17      0.46 o
  10   2  10       70.90       64.39      1.00 o
  11   2  10       58.65       50.98      0.92 o
  12   2  10       67.53       69.29      1.27 o
  13   2  10       10.72        7.60      0.84 o
  14   2  10       51.26       54.59      1.34 o
  15   2  10        2.95        0.01      0.90 o
  16   2  10        0.03        0.00      0.95 o
  17   2  10        3.70        0.00      1.11 o
   1   3  10      118.76      145.24      1.24 o
   2   3  10       83.58       84.20      1.20 o
   3   3  10      210.87      242.48      1.69 o
   4   3  10      280.13      299.77      1.90 o
   5   3  10      169.71      162.96      1.32 o
   6   3  10        4.15        1.79      0.38 o
   7   3  10      843.26      856.02      4.42 o
   8   3  10      127.46      132.11      1.21 o
   9   3  10       88.16       90.69      1.14 o
  10   3  10       16.73       19.00      0.79 o
  11   3  10        6.14        0.33      0.68 o
  12   3  10        7.05        6.24      0.75 o
  13   3  10       32.66       38.99      1.09 o
  14   3  10        4.72        4.17      0.93 o
  15   3  10       66.14       65.89      1.57 o
  16   3  10       47.46       45.40      1.44 o
   0   4  10      448.82      422.20      3.86 o
   1   4  10      673.47      676.27      4.01 o
   2   4  10      130.83      110.05      1.28 o
   3   4  10      300.24      291.62      2.30 o
   4   4  10      171.59      166.62      1.44 o
   5   4  10      653.40      659.77      4.16 o
   6   4  10      107.32      110.32      1.35 o
   7   4  10       51.43       55.63      1.04 o
   8   4  10       51.54       47.47      0.91 o
   9   4  10      124.26      119.31      1.42 o
  10   4  10        1.38        0.00      0.71 o
  11   4  10       73.70       75.23      1.27 o
  12   4  10       26.46       21.89      0.91 o
  13   4  10        7.80       12.60      1.01 o
  14   4  10        8.73       12.73      1.10 o
   1   5  10      166.09      164.97      1.73 o
   2   5  10       26.25       27.66      0.88 o
   3   5  10      143.74      147.17      2.12 o
   4   5  10       45.28       42.86      0.91 o
   5   5  10        7.80        3.35      0.62 o
   6   5  10      124.37      127.89      1.62 o
   7   5  10        0.32        0.00      0.72 o
   8   5  10        0.62        0.24      0.77 o
   9   5  10        0.97        0.00      0.66 o
  10   5  10      147.91      152.95      2.00 o
  11   5  10        4.75        5.07      0.96 o
   0   6  10       75.55       75.10      1.75 o
   1   6  10        6.30        9.49      0.79 o
   2   6  10        2.89        2.89      0.72 o
   3   6  10        3.16        1.03      1.08 o
   4   6  10        1.45        0.00      0.66 o
   5   6  10       18.01       27.89      0.92 o
   6   6  10       25.34       34.25      1.06 o
   7   6  10        3.26        1.15      0.85 o
   1   1  11       87.89       74.68      1.08 o
   3   1  11       43.41       40.65      0.58 o
   4   1  11      563.23      550.69      2.76 o
   5   1  11      265.39      276.09      1.68 o
   6   1  11      730.72      749.09      3.78 o
   7   1  11      314.25      292.73      1.83 o
   8   1  11      163.00      147.99      1.23 o
   9   1  11       68.90       66.74      0.92 o
  10   1  11      102.35      100.54      1.20 o
  11   1  11       33.42       36.08      0.92 o
  12   1  11        7.59        5.41      0.72 o
  13   1  11       25.95       27.88      1.04 o
  14   1  11        1.71        0.21      0.83 o
  15   1  11        9.08        8.50      1.04 o
  16   1  11       13.46       10.50      1.19 o
  17   1  11        0.27        0.00      1.12 o
   0   2  11      679.43      738.38      5.29 o
   1   2  11      182.18      166.88      1.16 o
   2   2  11       97.48       89.35      0.81 o
   3   2  11      333.90      316.26      1.81 o
   4   2  11        5.78        9.67      0.38 o
   5   2  11      227.95      230.30      1.43 o
   6   2  11        1.38        1.02      0.32 o
   7   2  11       73.98       73.08      0.82 o
   8   2  11       43.09       35.33      0.66 o
   9   2  11      197.60      204.98      1.58 o
  10   2  11        0.30        0.00      0.50 o
  11   2  11        2.54        0.21      0.71 o
  12   2  11       96.73       84.89      1.41 o
  13   2  11        0.39        0.00      0.82 o
  14   2  11       51.30       48.19      1.67 o
  15   2  11       46.38       49.65      1.41 o
  16   2  11        2.04        1.22      0.99 o
   1   3  11       75.20       71.37      0.86 o
   2   3  11       74.41       78.42      0.90 o
   3   3  11        4.04        4.41      0.43 o
   4   3  11       94.87       99.95      1.10 o
   5   3  11       22.36       19.38      0.58 o
   6   3  11        8.82        5.02      0.48 o
   7   3  11       12.46       16.85      0.58 o
   8   3  11        0.36        0.00      0.51 o
   9   3  11        0.34        0.00      0.55 o
  10   3  11      202.66      180.61      1.88 o
  11   3  11      239.18      252.08      2.40 o
  12   3  11        3.02        1.43      0.75 o
  13   3  11        4.89        3.50      0.84 o
  14   3  11        0.97        0.00      0.91 o
  15   3  11      295.07      333.58      3.31 o
   0   4  11      238.92      247.52      2.80 o
   1   4  11     1601.26     1568.43      9.13 o
   2   4  11      310.73      317.55      2.45 o
   3   4  11     1395.84     1401.17      8.05 o
   4   4  11      357.93      367.64      2.61 o
   5   4  11      726.08      720.61      4.73 o
   6   4  11      220.28      222.85      2.02 o
   7   4  11      245.69      232.94      1.87 o
   8   4  11       30.09       28.28      0.80 o
   9   4  11      117.06      115.28      1.46 o
  10   4  11        2.35        0.94      0.77 o
  11   4  11       75.12       75.17      1.30 o
  12   4  11        0.42        0.00      0.71 o
  13   4  11       22.73       23.46      1.06 o
   1   5  11        0.17        0.00      0.65 o
   2   5  11      351.43      357.51      3.00 o
   3   5  11      121.58      115.10      1.61 o
   4   5  11        3.32        3.53      0.61 o
   5   5  11      115.41      106.25      1.47 o
   6   5  11      121.43      122.57      1.69 o
   7   5  11        1.15        1.15      0.80 o
   8   5  11        0.92        0.33      0.80 o
   9   5  11        3.17        0.82      0.76 o
  10   5  11        0.75        1.25      0.84 o
  11   5  11      140.11      151.49      2.24 o
   0   6  11        0.37        2.68      1.30 o
   1   6  11      383.18      412.22      3.74 o
   2   6  11        0.49        0.00      0.94 o
   3   6  11      333.80      350.11      3.44 o
   4   6  11        1.30        0.67      0.71 o
   5   6  11       94.65       96.91      1.58 o
   6   6  11       14.75       17.67      1.01 o
   0   0  12      989.06     1142.48     12.56 o
   1   0  12     3566.48     3720.34     26.34 o
   2   0  12      124.38      109.73      1.38 o
   3   0  12      401.01      381.62      2.99 o
   4   0  12     3879.43     4212.40     26.90 o
   5   0  12     2567.57     2582.27     17.97 o
   6   0  12       15.05       12.22      0.69 o
   7   0  12       67.22       71.26      1.30 o
   8   0  12      990.67     1058.66      7.69 o
   9   0  12      430.70      427.90      3.69 o
  10   0  12        0.00        0.00      0.86 o
  11   0  12      619.35      598.59      5.55 o
  12   0  12       15.36        9.80      0.94 o
  13   0  12       13.19        8.34      1.13 o
  14   0  12      281.73      293.99      3.95 o
  15   0  12      143.92      134.16      2.84 o
  16   0  12      208.69      213.65      4.26 o
  17   0  12       54.84       67.79      2.99 o
   1   1  12     1473.23     1527.73      7.04 o
   2   1  12     1579.70     1589.87      7.44 o
   3   1  12      159.02      166.61      1.17 o
   4   1  12      160.53      163.65      1.16 o
   5   1  12      295.17      283.47      1.68 o
   6   1  12        1.76        0.00      0.36 o
   7   1  12      121.61      110.12      1.04 o
   8   1  12      180.86      167.77      1.37 o
   9   1  12      133.78      121.89      1.25 o
  10   1  12       21.88       25.89      0.77 o
  11   1  12      199.12      176.45      1.88 o
  12   1  12        0.36        0.00      0.64 o
  13   1  12       28.45       24.95      0.99 o
  14   1  12       16.46       16.85      1.03 o
  15   1  12        9.12        3.12      1.05 o
  16   1  12        3.25        0.48      1.09 o
  17   1  12       16.15       23.31      1.43 o
   0   2  12     1106.25     1303.02      8.64 o
   1   2  12      154.99      161.44      1.13 o
   2   2  12       46.08       46.56      0.65 o
   3   2  12        2.91        4.10      0.34 o
   4   2  12      155.95      189.14      1.22 o
   5   2  12      170.13      168.65      1.19 o
   6   2  12       27.34       24.19      0.54 o
   7   2  12       17.02       16.09      0.53 o
   8   2  12      444.49      448.59      2.68 o
   9   2  12       29.19       29.74      0.74 o
  10   2  12      122.69      111.20      1.77 o
  11   2  12       23.20       20.76      0.80 o
  12   2  12      314.79      316.59      2.65 o
  13   2  12       82.39       81.94      1.56 o
  14   2  12       10.07        6.18      0.98 o
  15   2  12       37.37       37.52      1.37 o
  16   2  12       69.23       86.90      1.91 o
   1   3  12     1105.42     1124.23      6.01 o
   2   3  12       29.72       34.40      0.84 o
   3   3  12      687.39      698.98      3.87 o
   4   3  12     2009.92     1982.58     10.06 o
   5   3  12      827.14      836.78      4.59 o
   6   3  12      286.29      278.29      1.88 o
   7   3  12      204.51      204.45      1.61 o
   8   3  12      164.88      154.45      1.47 o
   9   3  12      800.16      804.52      4.94 o
  10   3  12       67.52       72.00      1.24 o
  11   3  12      501.67      492.57      3.69 o
  12   3  12      109.35      118.80      1.72 o
  13   3  12      193.04      205.93      2.34 o
  14   3  12       38.02       46.75      1.38 o
  15   3  12      248.02      275.43      3.20 o
   0   4  12      447.11      472.61      4.48 o
   1   4  12        0.34        0.00      0.56 o
   2   4  12       48.46       43.92      1.17 o
   3   4  12        1.88        1.43      0.64 o
   4   4  12      221.49      218.22      1.89 o
   5   4  12        8.20        6.30      0.65 o
   6   4  12      147.80      135.93      1.55 o
   7   4  12       11.54        8.15      0.67 o
   8   4  12        1.38        1.79      0.62 o
   9   4  12        0.00        0.00      0.68 o
  10   4  12        0.49        0.00      0.75 o
  11   4  12        1.15        0.00      0.70 o
  12   4  12       43.84       52.14      1.20 o
  13   4  12        1.55        2.14      0.87 o
   1   5  12        2.06        0.40      0.70 o
   2   5  12      585.64      584.30      4.69 o
   3   5  12       29.49       26.96      0.91 o
   4   5  12      100.90      100.01      1.48 o
   5   5  12        9.87       13.83      0.88 o
   6   5  12      151.69      152.29      1.97 o
   7   5  12      109.64      114.10      1.78 o
   8   5  12        0.84        0.00      0.67 o
   9   5  12        0.98        2.58      0.84 o
  10   5  12        0.07        0.00      1.02 o
   0   6  12      235.83      218.16      3.74 o
   1   6  12      122.06      137.12      2.18 o
   2   6  12        3.14        1.30      1.28 o
   3   6  12       63.94       59.70      1.57 o
   4   6  12       61.86       63.15      1.40 o
   5   6  12       14.94       14.79      0.99 o
   1   1  13       37.65       37.70      0.72 o
   2   1  13      798.18      924.86      4.47 o
   3   1  13      513.72      504.54      2.66 o
   4   1  13      198.49      200.55      1.34 o
   5   1  13      406.08      391.30      2.16 o
   6   1  13      457.89      465.57      2.47 o
   7   1  13        6.43        4.27      0.40 o
   8   1  13      161.70      168.03      1.44 o
   9   1  13       51.08       37.28      0.81 o
  10   1  13      342.01      310.72      2.62 o
  11   1  13       45.93       33.55      1.04 o
  12   1  13       77.09       71.71      1.44 o
  13   1  13        5.27        1.30      0.79 o
  14   1  13       52.38       45.41      1.44 o
  15   1  13        0.19        0.00      1.02 o
  16   1  13       46.85       47.48      1.60 o
   0   2  13       53.74       43.14      1.00 o
   1   2  13      422.46      439.67      2.43 o
   2   2  13      161.78      155.81      1.14 o
   3   2  13        2.35        3.37      0.33 o
   4   2  13        5.94        9.17      0.40 o
   5   2  13       10.66        9.21      0.41 o
   6   2  13      171.03      148.87      1.36 o
   7   2  13      494.58      523.88      2.97 o
   8   2  13      111.25      110.63      1.15 o
   9   2  13       87.96       76.25      1.40 o
  10   2  13       20.89       18.27      1.14 o
  11   2  13      827.16      844.91      5.43 o
  12   2  13       67.33       66.75      1.32 o
  13   2  13      250.33      245.26      2.56 o
  14   2  13        1.37        0.00      0.94 o
  15   2  13       31.40       29.31      1.51 o
  16   2  13        0.03        0.00      1.12 o
   1   3  13        0.01        0.00      0.40 o
   2   3  13       37.16       29.39      0.60 o
   3   3  13      170.78      162.64      1.33 o
   4   3  13        0.81        1.38      0.45 o
   5   3  13       10.10       11.59      0.54 o
   6   3  13     1028.28      991.79      5.35 o
   7   3  13      548.60      547.86      3.33 o
   8   3  13        0.17        0.00      0.54 o
   9   3  13        0.20        0.00      0.63 o
  10   3  13      711.52      704.89      4.56 o
  11   3  13      103.44      102.45      1.45 o
  12   3  13       51.23       61.10      1.37 o
  13   3  13       65.54       70.37      1.56 o
  14   3  13      146.04      131.34      2.06 o
   0   4  13      420.89      409.65      4.06 o
   1   4  13        1.25        0.00      0.53 o
   2   4  13      113.09      109.58      1.27 o
   3   4  13       17.05       17.45      0.70 o
   4   4  13       16.48       16.40      0.73 o
   5   4  13      159.08      162.22      1.65 o
   6   4  13      336.22      324.53      2.59 o
   7   4  13        0.18        0.00      0.61 o
   8   4  13      102.42      106.02      1.38 o
   9   4  13       96.03       99.41      1.53 o
  10   4  13        2.96        1.35      0.78 o
  11   4  13        2.54        3.01      0.73 o
  12   4  13       33.65       38.17      1.12 o
  13   4  13       24.69       28.12      1.13 o
   1   5  13        8.97       11.07      0.85 o
   2   5  13        0.53        0.00      0.79 o
   3   5  13        2.89        2.71      0.67 o
   4   5  13       55.05       54.93      1.25 o
   5   5  13       23.28       24.19      1.02 o
   6   5  13       98.89      105.27      1.71 o
   7   5  13      126.83      145.48      1.88 o
   8   5  13        0.08        0.00      0.71 o
   9   5  13       42.01       37.75      1.25 o
  10   5  13      218.59      236.26      2.82 o
   0   6  13      174.92      157.12      4.36 o
   1   6  13        0.61        0.00      0.95 o
   2   6  13       24.20       24.02      1.22 o
   3   6  13       22.12       25.99      1.14 o
   4   6  13       96.81       89.29      1.63 o
   0   0  14     1570.59     1505.26     15.27 o
   1   0  14      166.07      186.94      1.93 o
   2   0  14      105.06       76.31      1.23 o
   3   0  14        0.17        1.80      0.48 o
   4   0  14        0.18        0.00      0.47 o
   5   0  14       10.52       17.68      0.75 o
   6   0  14      312.05      324.49      3.16 o
   7   0  14       24.06       25.08      0.93 o
   8   0  14       45.64       42.11      1.21 o
   9   0  14        3.34        0.00      1.40 o
  10   0  14       40.65       46.18      1.38 o
  11   0  14        0.66        0.00      0.86 o
  12   0  14      332.98      327.37      4.35 o
  13   0  14        4.10        4.02      1.22 o
  14   0  14      422.98      432.94      5.18 o
  15   0  14       12.26        9.89      1.79 o
  16   0  14       37.34       27.49      2.38 o
   1   1  14        1.55        1.94      0.33 o
   2   1  14        4.19        5.00      0.51 o
   3   1  14        5.98        7.59      0.41 o
   4   1  14       51.00       50.78      0.72 o
   5   1  14       40.06       48.55      0.72 o
   6   1  14      461.66      463.21      2.50 o
   7   1  14      122.05      121.22      1.18 o
   8   1  14       10.47       11.34      0.64 o
   9   1  14        1.14        0.00      0.80 o
  10   1  14      282.21      252.59      2.34 o
  11   1  14       35.46       32.69      1.50 o
  12   1  14        0.39        0.00      0.90 o
  13   1  14        3.38        4.93      0.88 o
  14   1  14      196.07      186.95      2.54 o
  15   1  14        8.60        8.66      1.19 o
  16   1  14        2.21        1.38      1.32 o
   0   2  14      116.02      110.82      1.39 o
   1   2  14       65.96       78.13      0.78 o
   2   2  14       64.54       61.85      0.75 o
   3   2  14      251.90      266.95      1.68 o
   4   2  14      331.76      306.77      1.85 o
   5   2  14      112.47      119.03      1.03 o
   6   2  14       22.63       25.71      0.63 o
   7   2  14      403.93      412.70      2.54 o
   8   2  14      902.79      940.70      5.29 o
   9   2  14      399.92      420.05      2.97 o
  10   2  14       42.91       47.70      1.05 o
  11   2  14      180.93      204.53      2.15 o
  12   2  14      290.84      321.60      2.96 o
  13   2  14      261.77      280.33      2.80 o
  14   2  14        0.27        0.00      0.93 o
  15   2  14       42.43       51.85      1.49 o
   1   3  14       16.47       12.50      0.52 o
   2   3  14      147.35      133.67      1.22 o
   3   3  14       88.18       82.49      1.00 o
   4   3  14       96.80       93.96      1.11 o
   5   3  14       35.96       44.63      0.85 o
   6   3  14      457.06      443.89      2.88 o
   7   3  14       83.75       85.03      1.13 o
   8   3  14      200.79      217.79      1.90 o
   9   3  14      145.38      150.32      1.70 o
  10   3  14       64.37       71.49      1.30 o
  11   3  14        1.39        0.70      0.79 o
  12   3  14      110.64      114.97      1.73 o
  13   3  14        3.92        0.68      0.94 o
  14   3  14       84.32       94.35      1.92 o
   0   4  14       23.93       30.23      0.98 o
   1   4  14       29.05       29.50      0.71 o
   2   4  14        9.12       12.25      0.65 o
   3   4  14      331.64      312.83      2.39 o
   4   4  14        0.01        0.00      0.53 o
   5   4  14       19.57       14.46      0.71 o
   6   4  14       17.96       15.54      0.75 o
   7   4  14      253.63      263.75      2.34 o
   8   4  14       45.68       51.43      1.14 o
   9   4  14       83.82       86.08      1.47 o
  10   4  14        0.08        0.00      0.75 o
  11   4  14       80.97       88.28      1.65 o
  12   4  14       10.87       15.67      0.92 o
   1   5  14       10.81       10.46      0.90 o
   2   5  14        3.96        3.47      0.71 o
   3   5  14       45.00       39.32      1.11 o
   4   5  14        0.02        0.00      0.74 o
   5   5  14       20.62       23.34      1.04 o
   6   5  14       31.37       36.05      1.07 o
   7   5  14       39.66       44.16      1.11 o
   8   5  14       14.33       15.59      1.00 o
   9   5  14       80.78       84.30      1.73 o
   0   6  14        0.84        1.97      1.55 o
   1   6  14       62.04       60.75      1.79 o
   2   6  14        0.05        0.00      0.85 o
   1   1  15       20.29       21.72      0.51 o
   2   1  15      299.80      304.90      1.85 o
   3   1  15      260.58      249.97      1.60 o
   4   1  15      569.91      558.42      2.94 o
   5   1  15       49.73       53.17      0.77 o
   6   1  15      503.29      489.75      2.76 o
   7   1  15       16.41       13.10      0.86 o
   8   1  15      550.73      565.93      3.63 o
   9   1  15      208.76      212.44      2.01 o
  10   1  15       18.06       16.28      0.95 o
  11   1  15      173.73      177.61      2.12 o
  12   1  15      112.02      106.08      1.83 o
  13   1  15       16.22       17.80      1.09 o
  14   1  15        8.88        7.56      1.11 o
  15   1  15        8.81        8.63      1.15 o
   0   2  15      130.76      146.31      1.76 o
   1   2  15      333.27      328.01      2.02 o
   2   2  15       66.72       67.18      0.80 o
   3   2  15       22.38       24.25      0.56 o
   4   2  15      717.20      672.07      3.55 o
   5   2  15      106.32       96.20      1.00 o
   6   2  15        1.04        0.00      0.47 o
   7   2  15      110.93      104.75      1.21 o
   8   2  15     3062.66     2979.34     15.26 o
   9   2  15       70.62       68.54      1.16 o
  10   2  15       53.84       61.30      1.27 o
  11   2  15      206.45      200.68      2.21 o
  12   2  15     1648.16     1600.55     10.35 o
  13   2  15       63.31       61.45      1.51 o
  14   2  15        3.16        4.74      0.99 o
  15   2  15       14.56       14.49      1.24 o
   1   3  15        0.03        0.00      0.47 o
   2   3  15       11.95        8.07      0.55 o
   3   3  15        4.56        2.13      0.51 o
   4   3  15       70.35       66.65      1.03 o
   5   3  15        0.11        0.00      0.48 o
   6   3  15       24.93       19.58      0.67 o
   7   3  15       60.23       52.11      0.98 o
   8   3  15        9.30        6.38      0.66 o
   9   3  15       37.18       35.63      0.98 o
  10   3  15        0.27        0.00      0.68 o
  11   3  15        1.05        0.00      0.77 o
  12   3  15       80.31       78.54      1.51 o
  13   3  15        0.60        0.00      0.90 o
   0   4  15       42.42       35.40      1.25 o
   1   4  15       19.64       21.31      0.72 o
   2   4  15      118.61      121.60      1.39 o
   3   4  15      133.95      133.23      1.49 o
   4   4  15        1.23        1.79      0.60 o
   5   4  15        0.04        0.00      0.59 o
   6   4  15      112.63      100.98      1.35 o
   7   4  15       98.86      104.32      1.44 o
   8   4  15        3.14        3.20      0.72 o
   9   4  15        7.76        9.90      0.82 o
  10   4  15        1.27        0.00      0.73 o
  11   4  15        1.56        0.12      0.95 o
   1   5  15       29.12       36.50      1.05 o
   2   5  15       29.51       33.50      1.08 o
   3   5  15        4.56        1.88      0.80 o
   4   5  15       10.33       10.70      0.89 o
   5   5  15      139.16      138.18      1.74 o
   6   5  15        8.57        8.81      0.81 o
   7   5  15        0.27        0.00      0.74 o
   8   5  15       52.46       61.74      1.50 o
   0   0  16     1568.27     1639.14     15.62 o
   1   0  16      450.18      398.39      3.31 o
   2   0  16      699.65      658.53      4.95 o
   3   0  16     1404.09     1398.55      9.89 o
   4   0  16      350.68      342.93      3.12 o
   5   0  16      151.70      125.71      1.64 o
   6   0  16      748.61      708.93      5.51 o
   7   0  16     1088.06     1092.87      8.65 o
   8   0  16      263.84      261.62      3.08 o
   9   0  16       17.18       17.75      1.15 o
  10   0  16       13.74        7.17      1.12 o
  11   0  16        2.38        0.75      1.17 o
  12   0  16      112.11      108.30      2.74 o
  13   0  16       26.81       28.24      2.01 o
  14   0  16       57.84       66.31      2.31 o
  15   0  16        6.04        3.76      2.72 o
   1   1  16       59.47       64.57      0.83 o
   2   1  16      620.88      617.48      3.21 o
   3   1  16        4.65        2.37      0.43 o
   4   1  16      440.78      443.40      2.52 o
   5   1  16      471.18      434.45      2.60 o
   6   1  16     1791.54     1759.32      9.18 o
   7   1  16        0.01        0.00      0.69 o
   8   1  16       40.41       35.97      0.87 o
   9   1  16     1172.32     1160.08      7.10 o
  10   1  16     1956.02     1955.79     11.96 o
  11   1  16      167.65      181.35      2.16 o
  12   1  16       54.28       59.91      1.41 o
  13   1  16      206.63      205.12      2.55 o
  14   1  16      502.99      506.67      4.67 o
  15   1  16       35.91       34.79      1.50 o
   0   2  16      346.36      394.43      3.33 o
   1   2  16       10.29        7.01      0.48 o
   2   2  16       14.64       14.14      0.51 o
   3   2  16        0.64        0.51      0.43 o
   4   2  16        3.36        4.56      0.47 o
   5   2  16       12.75        8.05      0.53 o
   6   2  16      116.05       94.68      1.14 o
   7   2  16      190.46      179.41      1.63 o
   8   2  16        7.93       16.88      0.75 o
   9   2  16        1.07        0.00      0.67 o
  10   2  16        0.50        0.00      0.71 o
  11   2  16      226.17      221.72      2.43 o
  12   2  16        0.03        0.00      0.93 o
  13   2  16        4.15        5.61      0.97 o
  14   2  16       22.68       27.71      1.26 o
   1   3  16      119.03       99.88      1.31 o
   2   3  16       18.69        9.50      0.80 o
   3   3  16        9.60        6.27      0.63 o
   4   3  16        7.24        5.20      0.61 o
   5   3  16      225.30      218.19      1.90 o
   6   3  16       77.71       82.18      1.17 o
   7   3  16       57.31       66.48      1.14 o
   8   3  16        1.66        1.66      0.69 o
   9   3  16       14.67       17.56      0.87 o
  10   3  16        0.30        0.00      0.84 o
  11   3  16        1.51        0.00      0.78 o
  12   3  16        0.32        0.00      0.88 o
  13   3  16        1.10        0.00      0.92 o
   0   4  16       39.11       35.25      1.31 o
   1   4  16       46.80       49.86      1.03 o
   2   4  16        2.04        0.86      0.62 o
   3   4  16        1.60        0.39      0.62 o
   4   4  16        4.65        5.51      0.66 o
   5   4  16       11.02       14.57      0.77 o
   6   4  16       10.37        5.45      0.74 o
   7   4  16        0.19        0.00      0.71 o
   8   4  16       11.80       12.48      0.92 o
   9   4  16        0.02        0.00      0.78 o
  10   4  16        5.51        3.06      0.87 o
  11   4  16       12.24       14.06      1.13 o
   1   5  16       17.17       16.60      0.78 o
   2   5  16       12.24       12.63      0.75 o
   3   5  16        0.63        0.00      0.67 o
   4   5  16        1.89        1.02      0.72 o
   5   5  16       14.00       13.57      0.88 o
   6   5  16       14.72       11.13      0.84 o
   7   5  16        2.18        0.00      0.78 o
   1   1  17       47.53       42.36      0.73 o
   2   1  17     1048.43     1004.35      5.05 o
   3   1  17       10.67       11.11      0.57 o
   4   1  17      598.92      579.78      3.37 o
   5   1  17      148.46      147.31      1.45 o
   6   1  17     1513.87     1498.83      8.64 o
   7   1  17       48.32       50.69      1.06 o
   8   1  17        0.20        0.00      0.64 o
   9   1  17       26.04       18.46      1.05 o
  10   1  17      141.95      154.89      2.03 o
  11   1  17       18.06       16.90      1.04 o
  12   1  17        5.90        5.21      1.01 o
  13   1  17       23.17       25.11      1.37 o
  14   1  17      172.82      193.44      2.69 o
   0   2  17       30.60       16.51      0.89 o
   1   2  17       14.62       12.95      0.58 o
   2   2  17       62.88       53.02      0.85 o
   3   2  17       18.73       19.39      0.61 o
   4   2  17       49.98       41.36      0.83 o
   5   2  17       13.44       12.06      0.59 o
   6   2  17        0.23        0.00      0.54 o
   7   2  17       48.26       42.48      0.93 o
   8   2  17       76.80       74.30      1.28 o
   9   2  17        3.14        0.00      0.72 o
  10   2  17       84.04       96.66      1.54 o
  11   2  17      230.72      220.45      2.44 o
  12   2  17       74.70       76.53      1.59 o
  13   2  17       22.28       19.44      1.16 o
  14   2  17       34.98       39.00      1.44 o
   1   3  17       20.41       22.00      0.91 o
   2   3  17     1411.18     1278.96      8.19 o
   3   3  17        3.70        0.87      0.92 o
   4   3  17       73.82       75.13      1.27 o
   5   3  17       36.61       31.04      0.83 o
   6   3  17      331.80      304.65      2.46 o
   7   3  17       15.47       12.59      0.75 o
   8   3  17       93.89       95.03      1.49 o
   9   3  17       52.13       54.71      1.28 o
  10   3  17       88.58       81.37      1.56 o
  11   3  17        4.25        3.69      0.90 o
  12   3  17        0.04        0.00      0.88 o
   0   4  17       87.68       80.63      1.86 o
   1   4  17        9.07        8.42      0.73 o
   2   4  17        3.08        1.09      0.65 o
   3   4  17      102.25       94.74      1.41 o
   4   4  17      246.14      247.82      2.34 o
   5   4  17       33.40       30.06      0.99 o
   6   4  17       76.17       69.89      1.35 o
   7   4  17       29.97       28.09      1.03 o
   8   4  17       95.64       99.49      1.75 o
   9   4  17        1.16        0.23      0.85 o
  10   4  17        1.93        1.08      0.93 o
   1   5  17        8.85        6.88      0.77 o
   2   5  17      215.24      227.29      2.33 o
   3   5  17        0.69        0.00      0.74 o
   4   5  17        0.22        0.00      0.76 o
   5   5  17        0.07        0.00      0.77 o
   6   5  17        4.32        4.61      0.93 o
   0   0  18     7521.64     7355.99     70.70 o
   1   0  18       51.50       43.36      1.29 o
   2   0  18       42.02       44.48      1.41 o
   3   0  18        0.00        0.00      0.86 o
   4   0  18     5939.78     5968.96     40.82 o
   5   0  18      623.41      640.14      5.42 o
   6   0  18      174.18      180.83      2.38 o
   7   0  18      278.66      270.91      3.07 o
   8   0  18     1641.63     1654.54     13.20 o
   9   0  18        5.96        8.52      1.25 o
  10   0  18       19.48       21.87      1.53 o
  11   0  18       16.72       14.34      1.99 o
  12   0  18      362.32      349.84      6.06 o
  13   0  18      323.46      309.60      5.76 o
  14   0  18       89.40       99.96      3.55 o
   1   1  18       62.68       64.67      0.99 o
   2   1  18      120.74      149.54      1.59 o
   3   1  18      115.77      108.75      1.43 o
   4   1  18      227.50      235.76      2.02 o
   5   1  18      122.09      119.19      1.45 o
   6   1  18       84.69       96.69      1.44 o
   7   1  18      109.39      107.48      1.52 o
   8   1  18       14.70       10.47      0.84 o
   9   1  18       92.52       82.74      1.47 o
  10   1  18      131.41      128.87      1.91 o
  11   1  18      239.22      237.81      2.62 o
  12   1  18       50.41       55.21      1.54 o
  13   1  18       36.74       35.59      1.53 o
  14   1  18       65.33       65.10      1.68 o
   0   2  18      369.70      287.55      3.22 o
   1   2  18       94.07      107.75      1.30 o
   2   2  18        5.98        4.03      0.59 o
   3   2  18       10.67       11.48      0.64 o
   4   2  18      298.04      257.86      2.04 o
   5   2  18       88.59       76.58      1.11 o
   6   2  18        0.89        0.00      0.57 o
   7   2  18        0.28        0.00      0.59 o
   8   2  18      143.34      130.73      1.68 o
   9   2  18       80.78       81.41      1.43 o
  10   2  18        4.06        3.61      0.87 o
  11   2  18        4.70        1.23      0.87 o
  12   2  18       69.61       64.72      1.55 o
  13   2  18        1.04        0.00      0.96 o
   1   3  18      159.58      157.74      1.85 o
   2   3  18       17.28       15.62      0.86 o
   3   3  18       79.87       82.39      1.44 o
   4   3  18       84.03       87.47      1.54 o
   5   3  18       13.28       10.91      0.74 o
   6   3  18      163.78      154.98      1.74 o
   7   3  18      129.62      134.18      1.66 o
   8   3  18        0.10        1.49      0.91 o
   9   3  18       19.24       16.08      0.99 o
  10   3  18       40.58       33.75      1.20 o
  11   3  18       13.08       10.74      1.10 o
  12   3  18        3.97        2.23      0.98 o
   0   4  18       22.56       21.59      1.24 o
   1   4  18       32.94       25.45      0.93 o
   2   4  18        2.35        0.00      0.70 o
   3   4  18        8.23        4.27      0.75 o
   4   4  18       45.84       38.85      1.09 o
   5   4  18       29.16       28.83      1.04 o
   6   4  18        0.25        0.00      0.80 o
   7   4  18        9.78        9.05      1.00 o
   8   4  18       13.89        9.81      1.03 o
   9   4  18        0.12        0.00      0.89 o
   1   5  18        0.49        0.00      0.75 o
   2   5  18       23.02       33.35      1.10 o
   3   5  18        2.09        2.49      0.81 o
   4   5  18       17.10       19.83      1.03 o
   1   1  19      242.23      239.89      2.14 o
   2   1  19      108.39      129.79      6.61 o
   3   1  19       81.66       76.23      1.29 o
   4   1  19      152.72      134.24      1.63 o
   5   1  19        4.76        1.38      0.71 o
   6   1  19       14.40       13.01      0.83 o
   7   1  19      238.93      247.50      2.34 o
   8   1  19        1.80        0.00      0.75 o
   9   1  19        3.06        0.00      0.85 o
  10   1  19       41.35       34.99      1.21 o
  11   1  19       20.50       20.47      1.22 o
  12   1  19        1.70        0.00      1.01 o
  13   1  19       13.01        7.76      1.22 o
   0   2  19      497.41      423.23      4.31 o
   1   2  19       18.85       18.08      0.74 o
   2   2  19        0.17        0.00      0.59 o
   3   2  19       69.08       62.50      1.14 o
   4   2  19      270.34      252.52      2.13 o
   5   2  19      259.42      265.68      2.13 o
   6   2  19       69.84       69.19      1.16 o
   7   2  19       71.50       70.80      1.25 o
   8   2  19        1.20        0.00      0.72 o
   9   2  19      171.77      161.95      1.99 o
  10   2  19       64.13       64.00      1.43 o
  11   2  19        0.01        0.00      0.87 o
  12   2  19        4.81        0.00      0.93 o
   1   3  19       14.15       15.72      0.90 o
   2   3  19        7.97        2.66      0.77 o
   3   3  19        8.53       10.26      0.87 o
   4   3  19      168.62      161.27      2.14 o
   5   3  19        2.70        0.00      0.66 o
   6   3  19       63.70       62.92      1.29 o
   7   3  19        3.63        3.33      0.83 o
   8   3  19      160.58      143.12      1.95 o
   9   3  19        0.01        0.00      0.86 o
  10   3  19        1.76        0.58      1.00 o
  11   3  19        7.12        3.92      1.05 o
   0   4  19      379.34      406.00      5.10 o
   1   4  19       10.07        6.53      0.86 o
   2   4  19        3.91        2.84      0.81 o
   3   4  19       11.69       14.61      0.91 o
   4   4  19       68.14       69.29      1.48 o
   5   4  19       63.38       72.67      1.54 o
   6   4  19        0.05        0.00      0.83 o
   7   4  19        0.18        0.00      0.89 o
   8   4  19        0.11        0.00      0.98 o
   1   5  19       40.93       49.10      1.34 o
   2   5  19       84.55      112.37      1.88 o
   0   0  20        1.84        0.00      1.39 o
   1   0  20      834.86      844.40      6.79 o
   2   0  20      816.57      809.75      6.58 o
   3   0  20     1882.11     1853.64     14.05 o
   4   0  20      241.67      237.42      3.08 o
   5   0  20       39.50       36.27      1.47 o
   6   0  20      647.87      661.12      6.77 o
   7   0  20      313.26      289.87      3.85 o
   8   0  20       92.07       99.71      2.50 o
   9   0  20        1.27        0.00      1.30 o
  10   0  20       16.45       16.67      1.85 o
  11   0  20        0.00        0.00      1.51 o
  12   0  20       14.99       13.24      2.10 o
  13   0  20       50.58       55.16      2.96 o
   1   1  20      170.96      193.44      2.15 o
   2   1  20     2584.68     2572.66     14.63 o
   3   1  20        0.26        0.00      1.08 o
   4   1  20        1.51        0.00      0.79 o
   5   1  20       65.54       60.92      1.19 o
   6   1  20      641.33      665.42      4.54 o
   7   1  20       63.01       61.55      1.27 o
   8   1  20       80.84       85.87      1.52 o
   9   1  20        0.69        0.00      0.90 o
  10   1  20       39.19       35.19      1.35 o
  11   1  20       13.11       19.04      1.28 o
  12   1  20       30.08       29.80      1.50 o
   0   2  20       12.28       18.16      2.62 o
   1   2  20      116.68      105.12      1.47 o
   2   2  20        7.83        9.59      0.76 o
   3   2  20       30.27       27.73      1.06 o
   4   2  20       34.65       36.39      0.97 o
   5   2  20        9.98        8.55      0.75 o
   6   2  20      137.20      142.57      1.69 o
   7   2  20       11.22        5.21      0.83 o
   8   2  20       40.19       42.74      1.15 o
   9   2  20        0.76        0.00      0.81 o
  10   2  20       29.41       29.16      1.18 o
  11   2  20       13.05        7.87      1.01 o
  12   2  20        0.34        0.00      0.96 o
   1   3  20       22.99       18.12      0.97 o
   2   3  20       19.15       32.09      1.22 o
   3   3  20        5.22        2.46      0.91 o
   4   3  20        3.39        1.77      0.88 o
   5   3  20        0.46        0.00      0.70 o
   6   3  20       14.75       19.76      0.95 o
   7   3  20       34.61       33.86      1.16 o
   8   3  20       31.14       38.87      1.29 o
   9   3  20        2.74        2.55      0.96 o
  10   3  20        7.04        5.73      1.10 o
   0   4  20        4.33        2.02      1.14 o
   1   4  20       25.77       21.59      1.01 o
   2   4  20        2.04        0.83      0.78 o
   3   4  20       14.83       13.45      1.00 o
   4   4  20        4.79        2.42      0.87 o
   5   4  20        3.90        4.74      0.92 o
   6   4  20        1.62        0.00      0.91 o
   7   4  20       22.69       20.18      1.26 o
   1   1  21      638.90      653.33      4.46 o
   2   1  21       46.93       84.12      3.52 o
   3   1  21      356.79      372.57      3.05 o
   4   1  21       64.19       53.82      1.20 o
   5   1  21      183.73      193.61      2.10 o
   6   1  21        9.66       10.95      0.90 o
   7   1  21       67.22       75.14      1.52 o
   8   1  21        1.27        0.00      0.88 o
   9   1  21       90.59       96.33      1.92 o
  10   1  21        4.47        5.09      1.11 o
  11   1  21       52.15       55.20      2.13 o
  12   1  21       21.31       21.32      1.45 o
   0   2  21      619.18      582.20      7.38 o
   1   2  21      237.65      255.48      2.39 o
   2   2  21       49.09       51.18      1.14 o
   3   2  21      136.04      137.42      1.74 o
   4   2  21      476.16      481.42      3.71 o
   5   2  21      220.80      211.76      2.10 o
   6   2  21       49.38       52.71      1.28 o
   7   2  21      102.14      102.34      1.64 o
   8   2  21       78.42       83.53      1.60 o
   9   2  21        3.53        2.29      0.94 o
  10   2  21        0.05        0.00      0.89 o
  11   2  21       25.52       30.10      1.30 o
   1   3  21      176.46      153.80      2.27 o
   2   3  21       94.12      106.20      2.01 o
   3   3  21       94.41       84.36      1.87 o
   4   3  21       71.90       71.32      1.69 o
   5   3  21       16.11       12.71      0.88 o
   6   3  21       39.21       50.88      1.37 o
   7   3  21        9.35       12.70      1.04 o
   8   3  21       11.69       11.59      1.05 o
   9   3  21        0.20        0.00      0.98 o
   0   4  21       35.04       42.03      1.98 o
   1   4  21        3.94        5.20      0.96 o
   2   4  21        3.53        1.63      0.91 o
   3   4  21       69.88       81.90      1.71 o
   4   4  21        0.24        0.00      0.93 o
   5   4  21       16.59       17.13      1.17 o
   0   0  22      117.89      124.27      3.94 o
   1   0  22        7.06        6.60      1.36 o
   2   0  22       26.05       26.64      1.69 o
   3   0  22       27.43       30.76      1.77 o
   4   0  22      554.37      545.45      6.67 o
   5   0  22        5.57        4.23      1.41 o
   6   0  22        2.72        2.38      1.42 o
   7   0  22       34.90       36.42      1.95 o
   8   0  22      704.04      731.51      8.53 o
   9   0  22       48.38       62.39      2.59 o
  10   0  22        5.63        0.00      1.71 o
  11   0  22      203.32      231.06      4.59 o
   1   1  22      123.72      126.77      1.71 o
   2   1  22      145.76      140.21      1.80 o
   3   1  22      326.03      305.37      2.71 o
   4   1  22       74.10       70.35      1.40 o
   5   1  22        0.67        0.92      0.84 o
   6   1  22       67.61       66.42      1.49 o
   7   1  22      126.45      117.80      2.05 o
   8   1  22      152.24      160.91      2.37 o
   9   1  22       33.43       37.35      1.51 o
  10   1  22       36.15       36.40      1.54 o
  11   1  22       30.93       34.16      1.55 o
   0   2  22      800.10      799.30      7.77 o
   1   2  22        1.44        4.06      0.81 o
   2   2  22        1.75        0.00      0.74 o
   3   2  22      168.06      190.25      2.12 o
   4   2  22      230.90      233.29      2.39 o
   5   2  22        3.79        5.62      0.89 o
   6   2  22       17.13       11.84      0.89 o
   7   2  22      202.56      201.77      2.39 o
   8   2  22       51.29       47.56      1.48 o
   9   2  22       72.63       91.80      1.85 o
  10   2  22       10.85       13.42      1.14 o
   1   3  22       24.09       30.65      1.30 o
   2   3  22        2.49        2.55      1.04 o
   3   3  22       24.21       28.40      1.36 o
   4   3  22       87.87       87.48      2.10 o
   5   3  22        1.07        0.04      0.80 o
   6   3  22        7.83        5.87      0.94 o
   7   3  22        9.34       13.41      1.07 o
   8   3  22       58.69       61.26      1.91 o
   0   4  22      179.72      195.80      3.82 o
   1   4  22        0.20        0.00      1.00 o
   2   4  22        0.65        0.00      1.00 o
   3   4  22       39.68       48.67      1.54 o
   1   1  23       14.38       16.50      0.94 o
   2   1  23        1.99        1.70      0.85 o
   3   1  23        0.32        4.55      0.88 o
   4   1  23        5.22        6.89      0.92 o
   5   1  23       97.50       92.52      1.78 o
   6   1  23      191.54      215.34      2.69 o
   7   1  23       31.94       36.59      1.44 o
   8   1  23       12.70       14.06      1.26 o
   9   1  23       21.15       22.99      1.41 o
  10   1  23      100.43      103.60      2.26 o
   0   2  23       30.34       37.88      1.58 o
   1   2  23      221.77      209.60      2.25 o
   2   2  23        1.21        0.00      0.76 o
   3   2  23       71.20       71.80      1.47 o
   4   2  23        1.89        3.44      0.87 o
   5   2  23      104.64      110.79      2.28 o
   6   2  23       77.13       74.83      1.67 o
   7   2  23        0.08        0.00      0.94 o
   8   2  23        0.20        0.00      0.95 o
   1   3  23       89.57       92.78      1.96 o
   2   3  23       21.57       24.77      1.37 o
   3   3  23        1.88        0.40      1.04 o
   4   3  23       20.99       25.61      1.38 o
   5   3  23       83.79       87.65      1.67 o
   6   3  23        1.39        0.00      0.99 o
   0   0  24      169.21      175.07      4.83 o
   1   0  24       22.89       23.67      1.73 o
   2   0  24       17.19       16.20      1.64 o
   3   0  24      212.88      228.63      3.96 o
   4   0  24        1.50        0.00      1.39 o
   5   0  24        6.63        1.12      1.48 o
   6   0  24       35.54       36.29      2.00 o
   7   0  24       17.20       21.63      2.07 o
   8   0  24      363.00      390.70      6.09 o
   9   0  24       56.81       57.77      2.67 o
   1   1  24       11.60       10.55      1.06 o
   2   1  24        8.97        8.63      1.04 o
   3   1  24       85.01       95.43      1.85 o
   4   1  24       37.41       39.29      1.33 o
   5   1  24        8.99        8.91      1.08 o
   6   1  24        8.65        5.48      1.11 o
   7   1  24      115.78      138.90      2.41 o
   8   1  24        9.16       11.51      1.29 o
   0   2  24       11.13        8.42      1.36 o
   1   2  24       41.77       48.52      1.27 o
   2   2  24       16.14       15.46      0.99 o
   3   2  24        3.36        7.02      0.91 o
   4   2  24        5.12        2.55      0.98 o
   5   2  24      385.24      444.24      4.17 o
   6   2  24       20.05       24.89      1.23 o
   7   2  24        9.24        9.86      1.21 o
   1   3  24       23.66       19.20      1.30 o
   2   3  24       34.41       35.23      1.60 o
   3   3  24        4.36        2.89      1.16 o
   4   3  24       42.60       36.21      1.59 o
   1   1  25        0.65        0.00      0.94 o
   2   1  25        0.21        0.00      0.95 o
   3   1  25       18.04       18.73      1.18 o
   4   1  25      130.53      150.19      2.28 o
   5   1  25        0.69        0.87      1.06 o
   6   1  25        3.99        2.95      1.15 o
   7   1  25        6.30        2.20      1.18 o
   0   2  25        1.72        0.55      1.30 o
   1   2  25        0.20        1.48      0.92 o
   2   2  25        2.47        0.14      0.98 o
   3   2  25      117.21      129.16      2.16 o
   4   2  25        2.15        0.00      0.96 o
   5   2  25       18.64       20.21      1.28 o
   0   0  26       21.03       25.14      2.62 o
   1   0  26       14.65       15.04      2.34 o
   2   0  26        9.08        8.02      1.62 o
   3   0  26       22.38       18.05      1.81 o
   4   0  26        4.84        5.19      1.64 o
   5   0  26        1.62        0.00      1.49 o
   1   1  26       14.26       14.34      1.16 o
   2   1  26       11.52        7.34      1.08 o
   3   1  26        0.14        0.55      1.02 o
   4   1  26       99.31      112.59      2.18 o
   5   1  26       53.34       59.32      1.77 o
   0   2  26        0.38        0.59      1.51 o
   1   2  26       46.44       59.92      1.77 o
   2   2  26       33.46       43.80      1.54 o
 
